# Supplementary material for: PTEN regulates adipose progenitor cell growth, differentiation, and replicative aging
Source: J Biol Chem. 2021 Jul 14;297(2):100968. doi: 10.1016/j.jbc.2021.100968 (PMC8350019; doi:10.1016/j.jbc.2021.100968)
Supplement: Supplemental Table S1 [file mmc2.xlsx]

## Sheet: DESeq2_Pten_vs_control_batch_LF
ENSG	baseMean	log2FoldChange	lfcSE	pvalue	padj	ensembl	gene_name	ens_transcript	biotype
ENSG00000123989	11886.6	2.45626	0.105757	4.63366e-124	9.53469e-120	ENSG00000123989	CHPF	ENST00000243776	protein_coding
ENSG00000170017	6350.74	2.47578	0.119737	8.23745e-100	8.4751e-96	ENSG00000170017	ALCAM	ENST00000306107	protein_coding
ENSG00000137076	32591.3	1.89082	0.0984176	1.82279e-84	1.25025e-80	ENSG00000137076	TLN1	ENST00000314888	protein_coding
ENSG00000171862	2232.81	-1.83051	0.0990813	2.95549e-78	1.52038e-74	ENSG00000171862	PTEN	ENST00000371953	protein_coding
ENSG00000105887	4079.48	1.20958	0.0685016	8.32355e-72	3.42548e-68	ENSG00000105887	MTPN	ENST00000393085	protein_coding
ENSG00000257103	1473.8	1.61727	0.0974364	1.44592e-63	4.95878e-60	ENSG00000257103	LSM14A	ENST00000589878	protein_coding
ENSG00000115107	2866.84	2.03991	0.126578	3.73272e-61	1.09726e-57	ENSG00000115107	STEAP3	ENST00000393110	protein_coding
ENSG00000152700	1756.28	1.38678	0.0870239	6.44192e-59	1.65694e-55	ENSG00000152700	SAR1B	ENST00000402673	protein_coding
ENSG00000049540	9674.09	3.38005	0.234826	1.01952e-51	2.33096e-48	ENSG00000049540	ELN	ENST00000445912	protein_coding
ENSG00000128245	5642.72	1.79888	0.124885	4.84962e-49	9.97905e-46	ENSG00000128245	YWHAH	ENST00000248975	protein_coding
ENSG00000184524	347.536	3.75275	0.263204	7.56221e-49	1.41461e-45	ENSG00000184524	CEND1	ENST00000330106	protein_coding
ENSG00000085365	1021.5	1.53165	0.114039	8.0566e-43	1.38151e-39	ENSG00000085365	SCAMP1	ENST00000621999	protein_coding
ENSG00000180776	1173.09	1.52418	0.115719	2.56734e-41	4.06371e-38	ENSG00000180776	ZDHHC20	ENST00000626464	protein_coding
ENSG00000169504	13990.9	1.39587	0.110474	2.24295e-38	3.29666e-35	ENSG00000169504	CLIC4	ENST00000374379	protein_coding
ENSG00000007202	4206.51	1.16124	0.0934455	1.37448e-37	1.88551e-34	ENSG00000007202	KIAA0100	ENST00000528896	protein_coding
ENSG00000116962	10737.1	1.71957	0.138986	4.90442e-37	6.30739e-34	ENSG00000116962	NID1	ENST00000366595	protein_coding
ENSG00000058600	1509.34	1.38897	0.112844	1.31019e-36	1.58587e-33	ENSG00000058600	POLR3E	ENST00000299853	protein_coding
ENSG00000058091	1199.05	1.43474	0.117566	5.25492e-36	6.00725e-33	ENSG00000058091	CDK14	ENST00000380050	protein_coding
ENSG00000105255	355.473	1.86484	0.163216	1.92801e-32	2.08803e-29	ENSG00000105255	FSD1	ENST00000221856	protein_coding
ENSG00000146197	5912.35	1.49888	0.130588	3.11133e-32	3.20109e-29	ENSG00000146197	SCUBE3	ENST00000274938	protein_coding
ENSG00000160746	2888.78	1.19996	0.107396	4.49555e-31	4.405e-28	ENSG00000160746	ANO10	ENST00000466658	protein_coding
ENSG00000168268	6226.98	2.08314	0.190722	1.00525e-30	9.4023e-28	ENSG00000168268	NT5DC2	ENST00000463947	protein_coding
ENSG00000256537	752.546	-1.42736	0.128931	2.8512e-30	2.55083e-27	ENSG00000256537	SMIM10L1	ENST00000622602	protein_coding
ENSG00000116237	3621.37	1.40374	0.13425	2.05831e-27	1.75421e-24	ENSG00000116237	ICMT	ENST00000343813	protein_coding
ENSG00000140848	2211.93	0.99026	0.0955531	2.13127e-27	1.75421e-24	ENSG00000140848	CPNE2	ENST00000290776	protein_coding
ENSG00000176788	6729.91	1.01897	0.0985221	2.59975e-27	2.05751e-24	ENSG00000176788	BASP1	ENST00000606445	protein_coding
ENSG00000164823	588.424	1.19808	0.116061	4.38319e-27	3.34048e-24	ENSG00000164823	OSGIN2	ENST00000647849	protein_coding
ENSG00000144674	3538.88	1.43487	0.141499	5.66137e-26	4.1605e-23	ENSG00000144674	GOLGA4	ENST00000361924	protein_coding
ENSG00000138802	1758.19	1.02744	0.10277	8.95507e-26	6.35408e-23	ENSG00000138802	SEC24B	ENST00000504968	protein_coding
ENSG00000136159	388.828	1.97782	0.200223	1.33188e-25	9.13534e-23	ENSG00000136159	NUDT15	ENST00000258662	protein_coding
ENSG00000255500	181.463	1.91901	0.19611	5.10781e-25	3.39043e-22	ENSG00000255500	AC109635.5	ENST00000525487	processed_pseudogene
ENSG00000104969	3463.86	1.01453	0.103615	7.04614e-25	4.53089e-22	ENSG00000104969	SGTA	ENST00000221566	protein_coding
ENSG00000113272	738.98	1.39082	0.141837	1.47146e-24	9.17521e-22	ENSG00000113272	THG1L	ENST00000231198	protein_coding
ENSG00000173457	3114.28	1.4453	0.14867	3.7011e-24	2.23993e-21	ENSG00000173457	PPP1R14B	ENST00000392210	protein_coding
ENSG00000135655	1708.69	1.1289	0.117795	5.98377e-24	3.51795e-21	ENSG00000135655	USP15	ENST00000353364	protein_coding
ENSG00000133065	1096.58	1.45018	0.150189	7.05482e-24	4.03242e-21	ENSG00000133065	SLC41A1	ENST00000367137	protein_coding
ENSG00000217139	301.554	1.35443	0.141313	1.15227e-23	6.40819e-21	ENSG00000217139	AL603865.1	ENST00000403062	processed_pseudogene
ENSG00000144711	1193.44	1.16487	0.12329	2.39141e-23	1.29495e-20	ENSG00000144711	IQSEC1	ENST00000273221	protein_coding
ENSG00000172260	804.33	1.82227	0.194203	4.37848e-23	2.31015e-20	ENSG00000172260	NEGR1	ENST00000357731	protein_coding
ENSG00000109756	1245.08	-0.947432	0.101553	6.70245e-23	3.44791e-20	ENSG00000109756	RAPGEF2	ENST00000644474	protein_coding
ENSG00000101974	1027.41	1.21097	0.129809	8.43534e-23	4.23351e-20	ENSG00000101974	ATP11C	ENST00000370557	protein_coding
ENSG00000213853	568.361	1.99361	0.217984	1.26976e-22	6.22094e-20	ENSG00000213853	EMP2	ENST00000359543	protein_coding
ENSG00000198792	5079.74	1.00912	0.110919	5.28945e-22	2.53118e-19	ENSG00000198792	TMEM184B	ENST00000361906	protein_coding
ENSG00000086200	808.667	1.10632	0.121733	6.09687e-22	2.85126e-19	ENSG00000086200	IPO11	ENST00000514647	protein_coding
ENSG00000146433	1767.03	0.779635	0.0857906	1.30972e-21	5.98891e-19	ENSG00000146433	TMEM181	ENST00000367090	protein_coding
ENSG00000144369	462.089	1.30189	0.14715	9.01596e-21	4.03308e-18	ENSG00000144369	FAM171B	ENST00000304698	protein_coding
ENSG00000164176	947.581	2.17402	0.257937	1.41399e-20	6.19056e-18	ENSG00000164176	EDIL3	ENST00000296591	protein_coding
ENSG00000130816	3168.03	1.46798	0.166325	1.53241e-20	6.56923e-18	ENSG00000130816	DNMT1	ENST00000586588	protein_coding
ENSG00000118363	836.646	0.912864	0.105796	4.30277e-20	1.8069e-17	ENSG00000118363	SPCS2	ENST00000263672	protein_coding
ENSG00000096433	3007.2	0.895411	0.104037	5.52776e-20	2.2749e-17	ENSG00000096433	ITPR3	ENST00000374316	protein_coding
ENSG00000187079	3718.03	0.931378	0.10936	1.07493e-19	4.33702e-17	ENSG00000187079	TEAD1	ENST00000527636	protein_coding
ENSG00000182827	2169.81	0.614631	0.071095	1.80903e-19	7.15852e-17	ENSG00000182827	ACBD3	ENST00000366812	protein_coding
ENSG00000226015	5182.1	0.558534	0.0644316	1.86821e-19	7.25324e-17	ENSG00000226015	CCT8P1	ENST00000413611	processed_pseudogene
ENSG00000107957	5715.21	1.00244	0.119219	2.38727e-19	9.09682e-17	ENSG00000107957	SH3PXD2A	ENST00000369774	protein_coding
ENSG00000178202	2591.04	1.07185	0.128412	4.00217e-19	1.49732e-16	ENSG00000178202	POGLUT3	ENST00000323468	protein_coding
ENSG00000088340	585.534	1.19836	0.143867	5.83956e-19	2.14573e-16	ENSG00000088340	FER1L4	ENST00000616283	transcribed_unitary_pseudogene
ENSG00000124767	3175.11	0.835989	0.1002	6.85216e-19	2.47363e-16	ENSG00000124767	GLO1	ENST00000373365	protein_coding
ENSG00000078369	17710.9	0.752365	0.0897179	7.55861e-19	2.68161e-16	ENSG00000078369	GNB1	ENST00000378609	protein_coding
ENSG00000134352	7549.32	1.40058	0.169493	1.69163e-18	5.89979e-16	ENSG00000134352	IL6ST	ENST00000381298	protein_coding
ENSG00000184428	1289.84	1.23939	0.153204	4.72052e-18	1.6189e-15	ENSG00000184428	TOP1MT	ENST00000519977	protein_coding
ENSG00000144228	327.337	1.09064	0.135593	5.04214e-18	1.70085e-15	ENSG00000144228	SPOPL	ENST00000280098	protein_coding
ENSG00000115275	2772.42	0.730916	0.0901626	8.82035e-18	2.92736e-15	ENSG00000115275	MOGS	ENST00000448666	protein_coding
ENSG00000106976	2987.95	1.13379	0.142857	1.27128e-17	4.15225e-15	ENSG00000106976	DNM1	ENST00000635766	protein_coding
ENSG00000127946	1200.88	0.911607	0.115139	1.67911e-17	5.3986e-15	ENSG00000127946	HIP1	ENST00000336926	protein_coding
ENSG00000188042	1626.82	-1.05022	0.133295	1.85288e-17	5.86564e-15	ENSG00000188042	ARL4C	ENST00000339728	protein_coding
ENSG00000130723	3557.68	0.863432	0.110303	4.12345e-17	1.28558e-14	ENSG00000130723	PRRC2B	ENST00000646130	protein_coding
ENSG00000139998	345.162	1.37847	0.177433	8.4495e-17	2.59501e-14	ENSG00000139998	RAB15	ENST00000267512	protein_coding
ENSG00000156642	6924.38	0.657672	0.0836065	9.44956e-17	2.85947e-14	ENSG00000156642	NPTN	ENST00000345330	protein_coding
ENSG00000163541	3358.99	0.761754	0.0986689	1.62279e-16	4.83944e-14	ENSG00000163541	SUCLG1	ENST00000393868	protein_coding
ENSG00000169169	3171.84	0.688775	0.0890725	2.26305e-16	6.6524e-14	ENSG00000169169	CPT1C	ENST00000594038	protein_coding
ENSG00000120137	1157.73	1.10471	0.146145	2.34618e-16	6.72441e-14	ENSG00000120137	PANK3	ENST00000239231	protein_coding
ENSG00000135414	606.907	1.2078	0.159267	2.35291e-16	6.72441e-14	ENSG00000135414	GDF11	ENST00000257868	protein_coding
ENSG00000108349	3281.39	0.786228	0.103537	3.7735e-16	1.06366e-13	ENSG00000108349	CASC3	ENST00000418132	protein_coding
ENSG00000100596	2531.77	0.649524	0.0853242	7.18517e-16	1.99796e-13	ENSG00000100596	SPTLC2	ENST00000216484	protein_coding
ENSG00000235081	642.758	1.19763	0.161568	8.35352e-16	2.29187e-13	ENSG00000235081	AC245052.3	ENST00000450182	processed_pseudogene
ENSG00000138757	3601.9	0.70107	0.093129	1.02206e-15	2.76724e-13	ENSG00000138757	G3BP2	ENST00000395719	protein_coding
ENSG00000090054	2920.64	0.764018	0.102359	1.1491e-15	3.07079e-13	ENSG00000090054	SPTLC1	ENST00000643599	protein_coding
ENSG00000132563	652.829	1.35691	0.183362	1.31535e-15	3.47001e-13	ENSG00000132563	REEP2	ENST00000378339	protein_coding
ENSG00000151414	5525.37	1.02988	0.140743	1.40738e-15	3.66578e-13	ENSG00000151414	NEK7	ENST00000367385	protein_coding
ENSG00000159164	1677.89	0.965075	0.13211	1.66345e-15	4.2786e-13	ENSG00000159164	SV2A	ENST00000369146	protein_coding
ENSG00000161642	817.685	-1.33995	0.183656	2.72634e-15	6.92592e-13	ENSG00000161642	ZNF385A	ENST00000551109	protein_coding
ENSG00000113083	27870.4	1.09938	0.152765	3.4977e-15	8.77709e-13	ENSG00000113083	LOX	ENST00000231004	protein_coding
ENSG00000186432	1602.77	0.66739	0.0912181	6.06208e-15	1.50288e-12	ENSG00000186432	KPNA4	ENST00000334256	protein_coding
ENSG00000237931	1297.04	0.966024	0.136002	7.30089e-15	1.78846e-12	ENSG00000237931	CLIC4P3	ENST00000422221	processed_pseudogene
ENSG00000143771	705.861	0.736455	0.102352	9.90435e-15	2.39767e-12	ENSG00000143771	CNIH4	ENST00000465271	protein_coding
ENSG00000141452	978.456	0.92606	0.131084	1.05908e-14	2.53404e-12	ENSG00000141452	RMC1	ENST00000269221	protein_coding
ENSG00000272734	827.287	-0.771577	0.10788	1.10958e-14	2.62434e-12	ENSG00000272734	ADIRF-AS1	ENST00000609170	lncRNA
ENSG00000152518	4208.41	0.666652	0.0922137	1.15329e-14	2.68852e-12	ENSG00000152518	ZFP36L2	ENST00000282388	protein_coding
ENSG00000180008	479.538	1.10474	0.157134	1.16285e-14	2.68852e-12	ENSG00000180008	SOCS4	ENST00000395472	protein_coding
ENSG00000157077	690.56	0.825914	0.116349	1.22932e-14	2.80015e-12	ENSG00000157077	ZFYVE9	ENST00000361625	protein_coding
ENSG00000100644	7531.86	0.956669	0.136042	1.23834e-14	2.80015e-12	ENSG00000100644	HIF1A	ENST00000557446	protein_coding
ENSG00000085982	3798.67	-0.648597	0.0899505	1.45979e-14	3.26502e-12	ENSG00000085982	USP40	ENST00000483519	protein_coding
ENSG00000025796	2784.51	0.868531	0.123323	1.51585e-14	3.35394e-12	ENSG00000025796	SEC63	ENST00000369002	protein_coding
ENSG00000106799	969.528	1.05508	0.15102	1.55284e-14	3.39924e-12	ENSG00000106799	TGFBR1	ENST00000547314	protein_coding
ENSG00000065615	581.669	1.36584	0.194416	1.96652e-14	4.21512e-12	ENSG00000065615	CYB5R4	ENST00000369681	protein_coding
ENSG00000172935	2793.41	0.707774	0.0993493	1.95931e-14	4.21512e-12	ENSG00000172935	MRGPRF	ENST00000309099	protein_coding
ENSG00000155961	111.976	2.86239	0.486214	2.05089e-14	4.35064e-12	ENSG00000155961	RAB39B	ENST00000369454	protein_coding
ENSG00000137710	1581.83	0.835557	0.119217	2.23539e-14	4.69364e-12	ENSG00000137710	RDX	ENST00000645527	protein_coding
ENSG00000136720	2099.42	1.0622	0.15353	2.50869e-14	5.21427e-12	ENSG00000136720	HS6ST1	ENST00000469019	protein_coding
ENSG00000100908	438.61	1.20831	0.174125	2.60274e-14	5.35566e-12	ENSG00000100908	EMC9	ENST00000558045	protein_coding
ENSG00000157870	1134.93	0.910794	0.131192	2.65104e-14	5.40104e-12	ENSG00000157870	PRXL2B	ENST00000493183	protein_coding
ENSG00000070778	1397.39	0.833989	0.119746	3.07932e-14	6.21207e-12	ENSG00000070778	PTPN21	ENST00000556564	protein_coding
ENSG00000198961	2678.11	0.78078	0.111993	3.84261e-14	7.67663e-12	ENSG00000198961	PJA2	ENST00000361189	protein_coding
ENSG00000163900	450.404	0.931559	0.135833	4.50822e-14	8.91978e-12	ENSG00000163900	TMEM41A	ENST00000382227	protein_coding
ENSG00000159713	328.062	1.34948	0.195836	4.84089e-14	9.48675e-12	ENSG00000159713	TPPP3	ENST00000393957	protein_coding
ENSG00000118985	2582.51	-0.934685	0.137525	6.86277e-14	1.33222e-11	ENSG00000118985	ELL2	ENST00000237853	protein_coding
ENSG00000229562	666.964	0.759001	0.109938	6.98166e-14	1.34263e-11	ENSG00000229562	ZFYVE9P1	ENST00000416133	processed_pseudogene
ENSG00000096696	3624.77	1.33747	0.196686	8.78831e-14	1.67442e-11	ENSG00000096696	DSP	ENST00000379802	protein_coding
ENSG00000176105	1369.78	0.919923	0.136062	9.13544e-14	1.72459e-11	ENSG00000176105	YES1	ENST00000577961	protein_coding
ENSG00000108406	1269.29	0.920129	0.137809	1.62496e-13	3.03971e-11	ENSG00000108406	DHX40	ENST00000251241	protein_coding
ENSG00000179967	4212.68	1.26995	0.190077	1.71585e-13	3.18082e-11	ENSG00000179967	PPP1R14BP3	ENST00000509033	processed_pseudogene
ENSG00000145391	3451.17	0.710401	0.104563	1.97188e-13	3.59074e-11	ENSG00000145391	SETD7	ENST00000506866	protein_coding
ENSG00000267691	1242.82	0.631348	0.0920761	1.96448e-13	3.59074e-11	ENSG00000267691	SHC1P2	ENST00000589195	processed_pseudogene
ENSG00000164054	6281.74	0.596254	0.0869137	2.25434e-13	4.06908e-11	ENSG00000164054	SHISA5	ENST00000296444	protein_coding
ENSG00000110422	573.318	1.05004	0.159297	2.36578e-13	4.23311e-11	ENSG00000110422	HIPK3	ENST00000525975	protein_coding
ENSG00000147044	1276.96	0.771708	0.115232	2.71195e-13	4.81067e-11	ENSG00000147044	CASK	ENST00000644347	protein_coding
ENSG00000004399	12408.6	-0.936864	0.142316	2.92432e-13	5.14305e-11	ENSG00000004399	PLXND1	ENST00000324093	protein_coding
ENSG00000213626	5182.13	1.50732	0.228254	3.76564e-13	6.56658e-11	ENSG00000213626	LBH	ENST00000395323	protein_coding
ENSG00000138162	1019.6	0.705796	0.105708	4.49671e-13	7.77553e-11	ENSG00000138162	TACC2	ENST00000492689	protein_coding
ENSG00000116586	1871.53	0.652418	0.0977559	6.14425e-13	1.05359e-10	ENSG00000116586	LAMTOR2	ENST00000368305	protein_coding
ENSG00000196923	20926.8	0.814516	0.124553	6.25649e-13	1.06396e-10	ENSG00000196923	PDLIM7	ENST00000493815	protein_coding
ENSG00000102882	9946.45	0.802787	0.122968	7.14159e-13	1.20453e-10	ENSG00000102882	MAPK3	ENST00000263025	protein_coding
ENSG00000134905	4586.49	0.659719	0.100819	1.41031e-12	2.35935e-10	ENSG00000134905	CARS2	ENST00000541239	protein_coding
ENSG00000137124	964.797	1.13911	0.180184	1.44823e-12	2.40325e-10	ENSG00000137124	ALDH1B1	ENST00000377698	protein_coding
ENSG00000227291	264.83	1.24265	0.196141	1.54655e-12	2.54587e-10	ENSG00000227291	AC092170.1	ENST00000440211	processed_pseudogene
ENSG00000229738	379.813	1.059	0.168486	1.75609e-12	2.86786e-10	ENSG00000229738	AC010240.1	ENST00000429606	processed_pseudogene
ENSG00000236824	757.067	1.51533	0.238298	1.77092e-12	2.86931e-10	ENSG00000236824	BCYRN1	ENST00000418539	scRNA
ENSG00000068438	2661.27	0.818134	0.128378	1.83621e-12	2.95185e-10	ENSG00000068438	FTSJ1	ENST00000492562	protein_coding
ENSG00000158109	2441	-0.68045	0.104941	1.86563e-12	2.9759e-10	ENSG00000158109	TPRG1L	ENST00000378344	protein_coding
ENSG00000125257	1561.64	0.826347	0.130149	2.05717e-12	3.25619e-10	ENSG00000125257	ABCC4	ENST00000645237	protein_coding
ENSG00000075213	1368.83	-1.26609	0.201888	2.41161e-12	3.78807e-10	ENSG00000075213	SEMA3A	ENST00000265362	protein_coding
ENSG00000112531	2405.41	0.802027	0.126558	2.50145e-12	3.89942e-10	ENSG00000112531	QKI	ENST00000361758	protein_coding
ENSG00000130717	1600.85	0.784911	0.124303	3.1593e-12	4.88789e-10	ENSG00000130717	UCK1	ENST00000372210	protein_coding
ENSG00000143376	1004.46	0.955798	0.153917	3.19108e-12	4.90021e-10	ENSG00000143376	SNX27	ENST00000642376	protein_coding
ENSG00000119314	1153.62	0.750619	0.118553	3.40289e-12	5.18676e-10	ENSG00000119314	PTBP3	ENST00000374257	protein_coding
ENSG00000228507	915.643	0.740546	0.116844	3.45178e-12	5.2226e-10	ENSG00000228507	DAP3P2	ENST00000458547	processed_pseudogene
ENSG00000139505	827.679	0.595828	0.092349	3.48655e-12	5.23669e-10	ENSG00000139505	MTMR6	ENST00000381801	protein_coding
ENSG00000143622	1590.1	0.703684	0.111689	5.37869e-12	8.0201e-10	ENSG00000143622	RIT1	ENST00000368323	protein_coding
ENSG00000153561	980.742	-0.868142	0.140924	5.7165e-12	8.46247e-10	ENSG00000153561	RMND5A	ENST00000283632	protein_coding
ENSG00000038382	7877.15	0.647491	0.102296	6.02669e-12	8.85794e-10	ENSG00000038382	TRIO	ENST00000344204	protein_coding
ENSG00000159840	27075.4	0.750805	0.120644	6.76638e-12	9.87459e-10	ENSG00000159840	ZYX	ENST00000322764	protein_coding
ENSG00000135250	1309.69	0.692843	0.110909	8.00861e-12	1.16051e-09	ENSG00000135250	SRPK2	ENST00000493638	protein_coding
ENSG00000271303	771.779	-0.935946	0.155048	9.88884e-12	1.42296e-09	ENSG00000271303	SRXN1	ENST00000381962	protein_coding
ENSG00000215571	768.638	-0.81238	0.133298	1.10252e-11	1.57546e-09	ENSG00000215571	GRK6P1	ENST00000400595	processed_pseudogene
ENSG00000184106	218.976	-1.39738	0.231068	1.12456e-11	1.59587e-09	ENSG00000184106	TREML3P	ENST00000564680	transcribed_unprocessed_pseudogene
ENSG00000135124	1561.13	-0.571929	0.0912019	1.21604e-11	1.71387e-09	ENSG00000135124	P2RX4	ENST00000337233	protein_coding
ENSG00000122557	909.898	0.764625	0.125383	1.37179e-11	1.92023e-09	ENSG00000122557	HERPUD2	ENST00000396081	protein_coding
ENSG00000175387	3084.19	0.566762	0.0907147	1.43334e-11	1.99282e-09	ENSG00000175387	SMAD2	ENST00000262160	protein_coding
ENSG00000235162	9036.74	0.954859	0.161692	2.10202e-11	2.90291e-09	ENSG00000235162	C12orf75	ENST00000548458	protein_coding
ENSG00000257802	266.364	-0.846788	0.142371	2.31676e-11	3.17814e-09	ENSG00000257802	AC089984.2	ENST00000550293	processed_pseudogene
ENSG00000185127	1451.22	-0.665921	0.109392	2.49432e-11	3.39905e-09	ENSG00000185127	C6orf120	ENST00000332290	protein_coding
ENSG00000041982	2499.2	2.16459	0.406293	2.73692e-11	3.70511e-09	ENSG00000041982	TNC	ENST00000350763	protein_coding
ENSG00000143153	635.475	0.950987	0.162358	2.83063e-11	3.80692e-09	ENSG00000143153	ATP1B1	ENST00000367816	protein_coding
ENSG00000108797	4762.91	0.897974	0.152823	2.94049e-11	3.92899e-09	ENSG00000108797	CNTNAP1	ENST00000264638	protein_coding
ENSG00000115461	21171.8	0.634102	0.104199	2.96187e-11	3.93202e-09	ENSG00000115461	IGFBP5	ENST00000233813	protein_coding
ENSG00000149357	4715.72	0.576974	0.094601	3.47945e-11	4.58953e-09	ENSG00000149357	LAMTOR1	ENST00000545249	protein_coding
ENSG00000102893	4542.49	-0.513656	0.08399	3.7579e-11	4.92524e-09	ENSG00000102893	PHKB	ENST00000566037	protein_coding
ENSG00000070404	4098.93	0.795296	0.135562	4.78433e-11	6.23083e-09	ENSG00000070404	FSTL3	ENST00000166139	protein_coding
ENSG00000228589	1692.54	0.63291	0.105721	5.42986e-11	7.02706e-09	ENSG00000228589	SPCS2P4	ENST00000436160	processed_pseudogene
ENSG00000140992	1168.36	0.580038	0.0963387	5.53864e-11	7.12304e-09	ENSG00000140992	PDPK1	ENST00000566659	protein_coding
ENSG00000133816	6250.91	0.796904	0.137303	6.88226e-11	8.79604e-09	ENSG00000133816	MICAL2	ENST00000532179	protein_coding
ENSG00000081377	1234.94	-0.849042	0.147506	7.20012e-11	9.14549e-09	ENSG00000081377	CDC14B	ENST00000474602	protein_coding
ENSG00000113615	895.08	0.879086	0.153446	7.4981e-11	9.46555e-09	ENSG00000113615	SEC24A	ENST00000398844	protein_coding
ENSG00000180573	945.143	-1.12944	0.200622	9.41945e-11	1.17725e-08	ENSG00000180573	HIST1H2AC	ENST00000314088	protein_coding
ENSG00000235173	1074.55	0.802234	0.139623	9.43993e-11	1.17725e-08	ENSG00000235173	HGH1	ENST00000347708	protein_coding
ENSG00000132676	2078.71	0.741242	0.128025	9.94868e-11	1.23322e-08	ENSG00000132676	DAP3	ENST00000461479	protein_coding
ENSG00000004487	4954.96	0.505447	0.0849311	1.03728e-10	1.27809e-08	ENSG00000004487	KDM1A	ENST00000465864	protein_coding
ENSG00000187837	1135.29	-0.718662	0.124028	1.09258e-10	1.33821e-08	ENSG00000187837	HIST1H1C	ENST00000343677	protein_coding
ENSG00000262877	237.542	-1.12564	0.201181	1.14371e-10	1.39255e-08	ENSG00000262877	AC110285.2	ENST00000571724	lncRNA
ENSG00000122359	26165.1	-0.560215	0.0949531	1.22409e-10	1.48165e-08	ENSG00000122359	ANXA11	ENST00000372231	protein_coding
ENSG00000224003	276.594	0.98269	0.175891	1.29174e-10	1.55439e-08	ENSG00000224003	YES1P1	ENST00000418510	processed_pseudogene
ENSG00000129351	10173.2	0.569352	0.0969674	1.40349e-10	1.67905e-08	ENSG00000129351	ILF3	ENST00000587928	protein_coding
ENSG00000136274	838.69	0.788004	0.139025	1.58679e-10	1.88736e-08	ENSG00000136274	NACAD	ENST00000490531	protein_coding
ENSG00000137815	4072.21	0.651564	0.113153	1.91085e-10	2.25975e-08	ENSG00000137815	RTF1	ENST00000558298	protein_coding
ENSG00000112304	1282.28	-0.651386	0.113466	2.11537e-10	2.48731e-08	ENSG00000112304	ACOT13	ENST00000230048	protein_coding
ENSG00000140575	11331.6	0.545246	0.0942453	2.51043e-10	2.93506e-08	ENSG00000140575	IQGAP1	ENST00000268182	protein_coding
ENSG00000054983	937.686	-1.16816	0.214213	2.58441e-10	3.00448e-08	ENSG00000054983	GALC	ENST00000555000	protein_coding
ENSG00000265273	12892.9	-0.627321	0.109638	2.64821e-10	3.06136e-08	ENSG00000265273	PGDP1	ENST00000581802	processed_pseudogene
ENSG00000259956	3579.28	0.665295	0.116985	2.68764e-10	3.08958e-08	ENSG00000259956	RBM15B	ENST00000563281	protein_coding
ENSG00000114698	1720.57	-1.18449	0.21828	3.02745e-10	3.46088e-08	ENSG00000114698	PLSCR4	ENST00000354952	protein_coding
ENSG00000182022	648.356	0.996389	0.18372	3.17e-10	3.60382e-08	ENSG00000182022	CHST15	ENST00000346248	protein_coding
ENSG00000101350	3301.28	-0.434216	0.0753571	3.53435e-10	3.99595e-08	ENSG00000101350	KIF3B	ENST00000375712	protein_coding
ENSG00000131188	307.782	1.07623	0.200051	3.76874e-10	4.23767e-08	ENSG00000131188	PRR7	ENST00000507881	protein_coding
ENSG00000186298	4489.75	0.451193	0.0787817	4.23311e-10	4.73395e-08	ENSG00000186298	PPP1CC	ENST00000335007	protein_coding
ENSG00000182584	110.808	1.24994	0.232902	4.41574e-10	4.9115e-08	ENSG00000182584	ACTL10	ENST00000330271	protein_coding
ENSG00000182580	541.589	0.720668	0.130073	4.6199e-10	5.11095e-08	ENSG00000182580	EPHB3	ENST00000330394	protein_coding
ENSG00000115966	853.331	0.903185	0.167753	4.88758e-10	5.34956e-08	ENSG00000115966	ATF2	ENST00000264110	protein_coding
ENSG00000132840	1633.89	-0.645872	0.115365	4.88728e-10	5.34956e-08	ENSG00000132840	BHMT2	ENST00000255192	protein_coding
ENSG00000196639	1031.43	0.615257	0.109663	5.26546e-10	5.73267e-08	ENSG00000196639	HRH1	ENST00000438284	protein_coding
ENSG00000135052	4448.94	-0.549964	0.0975752	5.82048e-10	6.30358e-08	ENSG00000135052	GOLM1	ENST00000388712	protein_coding
ENSG00000137393	83.9759	-1.87831	0.369925	6.24637e-10	6.65967e-08	ENSG00000137393	RNF144B	ENST00000259939	protein_coding
ENSG00000171533	1173.82	0.928696	0.174361	6.22099e-10	6.65967e-08	ENSG00000171533	MAP6	ENST00000434603	protein_coding
ENSG00000225190	1803.32	0.717851	0.130738	6.18248e-10	6.65967e-08	ENSG00000225190	PLEKHM1	ENST00000430334	protein_coding
ENSG00000205937	2320.53	0.56912	0.101426	6.29867e-10	6.68081e-08	ENSG00000205937	RNPS1	ENST00000397086	protein_coding
ENSG00000073150	1784.72	-0.687393	0.12497	6.86078e-10	7.23971e-08	ENSG00000073150	PANX2	ENST00000159647	protein_coding
ENSG00000225968	208.912	1.25575	0.237849	7.01955e-10	7.36945e-08	ENSG00000225968	ELFN1	ENST00000424383	protein_coding
ENSG00000111199	304.526	1.01128	0.192145	7.44452e-10	7.77593e-08	ENSG00000111199	TRPV4	ENST00000418703	protein_coding
ENSG00000128482	688.726	1.04393	0.198695	7.56575e-10	7.84722e-08	ENSG00000128482	RNF112	ENST00000575165	protein_coding
ENSG00000243927	1201.91	0.880072	0.165503	7.58904e-10	7.84722e-08	ENSG00000243927	MRPS6	ENST00000488492	protein_coding
ENSG00000213445	1882.16	0.699429	0.127903	7.69443e-10	7.91641e-08	ENSG00000213445	SIPA1	ENST00000534313	protein_coding
ENSG00000169297	137.668	-1.6184	0.308904	7.74748e-10	7.93134e-08	ENSG00000169297	NR0B1	ENST00000378970	protein_coding
ENSG00000177707	1684.74	-0.827432	0.154794	8.03283e-10	8.14244e-08	ENSG00000177707	NECTIN3	ENST00000491525	protein_coding
ENSG00000028528	8025.69	-0.362553	0.0640947	7.99908e-10	8.14244e-08	ENSG00000028528	SNX1	ENST00000560829	protein_coding
ENSG00000250329	496.913	0.750515	0.138892	8.43709e-10	8.51029e-08	ENSG00000250329	KDELC1P1	ENST00000512118	processed_pseudogene
ENSG00000162520	1971.65	0.754557	0.139762	8.48162e-10	8.51347e-08	ENSG00000162520	SYNC	ENST00000409190	protein_coding
ENSG00000057608	3726.32	0.394792	0.0706453	1.05134e-09	1.05017e-07	ENSG00000057608	GDI2	ENST00000380191	protein_coding
ENSG00000196155	3764.23	0.565559	0.102798	1.17412e-09	1.16715e-07	ENSG00000196155	PLEKHG4	ENST00000563969	protein_coding
ENSG00000134954	2159.78	-0.621645	0.11394	1.20649e-09	1.19356e-07	ENSG00000134954	ETS1	ENST00000392668	protein_coding
ENSG00000105058	2592.35	-0.518954	0.094025	1.22069e-09	1.1961e-07	ENSG00000105058	FAM32A	ENST00000589852	protein_coding
ENSG00000169100	14443.2	0.699456	0.129914	1.21995e-09	1.1961e-07	ENSG00000169100	SLC25A6	ENST00000381401	protein_coding
ENSG00000109738	253.146	-1.29641	0.250966	1.29738e-09	1.25335e-07	ENSG00000109738	GLRB	ENST00000264428	protein_coding
ENSG00000118689	1351.65	0.564608	0.102924	1.286e-09	1.25335e-07	ENSG00000118689	FOXO3	ENST00000343882	protein_coding
ENSG00000101134	683.778	1.145	0.222385	1.29334e-09	1.25335e-07	ENSG00000101134	DOK5	ENST00000262593	protein_coding
ENSG00000109089	2257.51	0.700531	0.130456	1.30961e-09	1.25924e-07	ENSG00000109089	CDR2L	ENST00000337231	protein_coding
ENSG00000138449	1224.03	-1.22992	0.238777	1.33652e-09	1.27914e-07	ENSG00000138449	SLC40A1	ENST00000261024	protein_coding
ENSG00000066654	817.974	0.710088	0.132819	1.41611e-09	1.34904e-07	ENSG00000066654	THUMPD1	ENST00000636554	protein_coding
ENSG00000168685	532.145	-1.16423	0.227056	1.45254e-09	1.37737e-07	ENSG00000168685	IL7R	ENST00000508941	protein_coding
ENSG00000088854	1975.78	-0.523251	0.0955274	1.52205e-09	1.43666e-07	ENSG00000088854	C20orf194	ENST00000252032	protein_coding
ENSG00000132718	2274.27	0.753505	0.142453	1.53899e-09	1.44602e-07	ENSG00000132718	SYT11	ENST00000368324	protein_coding
ENSG00000166167	861.871	0.667482	0.124302	1.54856e-09	1.4484e-07	ENSG00000166167	BTRC	ENST00000370187	protein_coding
ENSG00000134330	2298.02	0.558195	0.102534	1.65154e-09	1.53773e-07	ENSG00000134330	IAH1	ENST00000496603	protein_coding
ENSG00000126247	26416	0.437929	0.0797463	1.65922e-09	1.53791e-07	ENSG00000126247	CAPNS1	ENST00000246533	protein_coding
ENSG00000204397	704.088	-0.931466	0.18124	1.67658e-09	1.54704e-07	ENSG00000204397	CARD16	ENST00000672037	protein_coding
ENSG00000204305	592.071	-0.760056	0.144721	1.81973e-09	1.67163e-07	ENSG00000204305	AGER	ENST00000469940	protein_coding
ENSG00000111087	566.765	1.14438	0.225572	1.90521e-09	1.74238e-07	ENSG00000111087	GLI1	ENST00000532291	protein_coding
ENSG00000076513	4503.24	0.804267	0.154924	2.02915e-09	1.84751e-07	ENSG00000076513	ANKRD13A	ENST00000553025	protein_coding
ENSG00000105778	1237.31	-0.614349	0.114709	2.14364e-09	1.93925e-07	ENSG00000105778	AVL9	ENST00000485228	protein_coding
ENSG00000087842	5532.17	-0.556887	0.103197	2.14875e-09	1.93925e-07	ENSG00000087842	PIR	ENST00000492432	protein_coding
ENSG00000111450	1750.8	0.804285	0.155785	2.35747e-09	2.11832e-07	ENSG00000111450	STX2	ENST00000261653	protein_coding
ENSG00000148840	1754.4	0.65795	0.124362	2.47883e-09	2.21769e-07	ENSG00000148840	PPRC1	ENST00000278070	protein_coding
ENSG00000155893	160.687	1.31143	0.260424	2.49321e-09	2.2209e-07	ENSG00000155893	PXYLP1	ENST00000505013	protein_coding
ENSG00000117069	898.263	1.39976	0.278062	2.57067e-09	2.28003e-07	ENSG00000117069	ST6GALNAC5	ENST00000477717	protein_coding
ENSG00000171150	1776.53	0.864264	0.169582	2.59788e-09	2.29427e-07	ENSG00000171150	SOCS5	ENST00000306503	protein_coding
ENSG00000176454	3645.17	0.564263	0.105388	2.63145e-09	2.31398e-07	ENSG00000176454	LPCAT4	ENST00000314891	protein_coding
ENSG00000163462	425.308	0.869167	0.171111	2.78478e-09	2.4384e-07	ENSG00000163462	TRIM46	ENST00000368385	protein_coding
ENSG00000148158	755.133	0.75047	0.145014	2.8578e-09	2.48923e-07	ENSG00000148158	SNX30	ENST00000374232	protein_coding
ENSG00000167103	772.378	0.754738	0.145993	2.87912e-09	2.48923e-07	ENSG00000167103	PIP5KL1	ENST00000388747	protein_coding
ENSG00000187824	410.083	0.757057	0.146483	2.86813e-09	2.48923e-07	ENSG00000187824	TMEM220	ENST00000580787	protein_coding
ENSG00000198642	1532.39	0.451515	0.0838173	2.89362e-09	2.4913e-07	ENSG00000198642	KLHL9	ENST00000359039	protein_coding
ENSG00000137720	274.143	-0.890952	0.176404	2.99833e-09	2.57069e-07	ENSG00000137720	C11orf1	ENST00000528125	protein_coding
ENSG00000170191	250.071	0.973446	0.194948	3.24405e-09	2.76983e-07	ENSG00000170191	NANP	ENST00000304788	protein_coding
ENSG00000148154	3918.91	-0.660655	0.12625	3.31647e-09	2.81872e-07	ENSG00000148154	UGCG	ENST00000374279	protein_coding
ENSG00000130518	536.964	-0.811614	0.159451	3.32871e-09	2.81872e-07	ENSG00000130518	IQCN	ENST00000600328	protein_coding
ENSG00000143641	11401.6	-0.461373	0.0862753	3.5213e-09	2.94936e-07	ENSG00000143641	GALNT2	ENST00000494106	protein_coding
ENSG00000163171	5491.67	0.73032	0.141665	3.5063e-09	2.94936e-07	ENSG00000163171	CDC42EP3	ENST00000295324	protein_coding
ENSG00000101367	2506.24	0.551687	0.103951	3.52599e-09	2.94936e-07	ENSG00000101367	MAPRE1	ENST00000375571	protein_coding
ENSG00000183684	884.281	0.719411	0.139711	3.82132e-09	3.18345e-07	ENSG00000183684	ALYREF	ENST00000505490	protein_coding
ENSG00000130635	125580	0.787597	0.155373	4.13575e-09	3.4315e-07	ENSG00000130635	COL5A1	ENST00000371817	protein_coding
ENSG00000111674	1887.27	0.606653	0.116168	4.4923e-09	3.71237e-07	ENSG00000111674	ENO2	ENST00000537688	protein_coding
ENSG00000163291	370.942	0.903317	0.18204	4.52717e-09	3.72622e-07	ENSG00000163291	PAQR3	ENST00000512760	protein_coding
ENSG00000123643	1090.69	0.714724	0.139684	4.62871e-09	3.79462e-07	ENSG00000123643	SLC36A1	ENST00000520111	protein_coding
ENSG00000166189	1477.45	0.596923	0.114403	4.78836e-09	3.90992e-07	ENSG00000166189	HPS6	ENST00000299238	protein_coding
ENSG00000074855	802.708	0.801803	0.160262	5.42414e-09	4.41156e-07	ENSG00000074855	ANO8	ENST00000597643	protein_coding
ENSG00000092201	1705.42	0.492087	0.0938368	5.77737e-09	4.68035e-07	ENSG00000092201	SUPT16H	ENST00000216297	protein_coding
ENSG00000206190	880.372	0.883744	0.179447	5.81903e-09	4.69561e-07	ENSG00000206190	ATP10A	ENST00000356865	protein_coding
ENSG00000116396	800.174	0.822526	0.165973	6.2913e-09	5.05688e-07	ENSG00000116396	KCNC4	ENST00000489935	protein_coding
ENSG00000197601	886.647	0.596199	0.115438	6.32469e-09	5.06394e-07	ENSG00000197601	FAR1	ENST00000354817	protein_coding
ENSG00000173744	2029.8	0.511071	0.0985267	7.45519e-09	5.92299e-07	ENSG00000173744	AGFG1	ENST00000409979	protein_coding
ENSG00000204116	372.016	-0.880802	0.180592	7.44832e-09	5.92299e-07	ENSG00000204116	CHIC1	ENST00000373504	protein_coding
ENSG00000253304	1093.61	0.663216	0.13103	7.92117e-09	6.269e-07	ENSG00000253304	TMEM200B	ENST00000521452	protein_coding
ENSG00000108592	3833.11	0.446793	0.085971	8.13021e-09	6.40978e-07	ENSG00000108592	FTSJ3	ENST00000427159	protein_coding
ENSG00000141380	3113.68	0.497811	0.0966606	9.33914e-09	7.33479e-07	ENSG00000141380	SS18	ENST00000415083	protein_coding
ENSG00000196411	2263.95	0.565036	0.110615	9.52249e-09	7.42213e-07	ENSG00000196411	EPHB4	ENST00000360620	protein_coding
ENSG00000100234	31169.7	0.876376	0.181418	9.51846e-09	7.42213e-07	ENSG00000100234	TIMP3	ENST00000266085	protein_coding
ENSG00000008083	1498.88	-0.707154	0.142804	1.10549e-08	8.58399e-07	ENSG00000008083	JARID2	ENST00000341776	protein_coding
ENSG00000166924	320.626	0.922255	0.193662	1.15403e-08	8.92722e-07	ENSG00000166924	NYAP1	ENST00000300179	protein_coding
ENSG00000251548	536.181	-0.749999	0.153132	1.1705e-08	9.02074e-07	ENSG00000251548	AC106760.2	ENST00000504159	processed_pseudogene
ENSG00000152332	2135.74	0.615649	0.122783	1.25314e-08	9.62162e-07	ENSG00000152332	UHMK1	ENST00000489294	protein_coding
ENSG00000141971	2642.82	-0.475325	0.093312	1.31438e-08	1.00543e-06	ENSG00000141971	MVB12A	ENST00000528911	protein_coding
ENSG00000273654	2005.28	0.554989	0.10991	1.32843e-08	1.01241e-06	ENSG00000273654	AC020904.2	ENST00000621646	transcribed_processed_pseudogene
ENSG00000139636	3456.07	-0.635987	0.127659	1.34354e-08	1.02015e-06	ENSG00000139636	LMBR1L	ENST00000267102	protein_coding
ENSG00000189091	6294.85	0.405443	0.0794422	1.47082e-08	1.11269e-06	ENSG00000189091	SF3B3	ENST00000302516	protein_coding
ENSG00000131669	2123.49	-0.508416	0.101296	1.78056e-08	1.34207e-06	ENSG00000131669	NINJ1	ENST00000375446	protein_coding
ENSG00000159176	18673.2	0.607549	0.122855	1.82721e-08	1.37221e-06	ENSG00000159176	CSRP1	ENST00000367306	protein_coding
ENSG00000120889	6682.22	-0.529158	0.105991	1.92148e-08	1.43776e-06	ENSG00000120889	TNFRSF10B	ENST00000523752	protein_coding
ENSG00000155827	2256.66	-0.375941	0.074239	2.01791e-08	1.50444e-06	ENSG00000155827	RNF20	ENST00000389120	protein_coding
ENSG00000107669	693.086	0.601756	0.122262	2.10098e-08	1.56072e-06	ENSG00000107669	ATE1	ENST00000369043	protein_coding
ENSG00000230535	200.191	0.947871	0.205711	2.25735e-08	1.67084e-06	ENSG00000230535	BASP1P1	ENST00000430708	processed_pseudogene
ENSG00000114270	23049.3	0.681822	0.141225	2.29751e-08	1.68242e-06	ENSG00000114270	COL7A1	ENST00000470076	protein_coding
ENSG00000114423	3623.31	-0.674066	0.139364	2.286e-08	1.68242e-06	ENSG00000114423	CBLB	ENST00000394030	protein_coding
ENSG00000181467	1987.72	0.614673	0.125624	2.29087e-08	1.68242e-06	ENSG00000181467	RAP2B	ENST00000323534	protein_coding
ENSG00000148468	3200.74	-0.467669	0.0938444	2.3531e-08	1.71701e-06	ENSG00000148468	FAM171A1	ENST00000378116	protein_coding
ENSG00000196182	3014.63	-0.662489	0.137393	2.59665e-08	1.88803e-06	ENSG00000196182	STK40	ENST00000359297	protein_coding
ENSG00000139200	226.721	1.092	0.24095	2.61501e-08	1.89468e-06	ENSG00000139200	PIANP	ENST00000540656	protein_coding
ENSG00000188807	458.672	0.909677	0.198017	2.66174e-08	1.91904e-06	ENSG00000188807	TMEM201	ENST00000340305	protein_coding
ENSG00000103404	211.467	0.982309	0.215588	2.66728e-08	1.91904e-06	ENSG00000103404	USP31	ENST00000219689	protein_coding
ENSG00000135622	364.702	0.811954	0.174005	2.69169e-08	1.92986e-06	ENSG00000135622	SEMA4F	ENST00000357877	protein_coding
ENSG00000135472	773.307	1.91773	0.468959	2.77248e-08	1.98088e-06	ENSG00000135472	FAIM2	ENST00000320634	protein_coding
ENSG00000124702	5980.52	-0.450974	0.0910128	2.82282e-08	2.00987e-06	ENSG00000124702	KLHDC3	ENST00000326974	protein_coding
ENSG00000228057	1794.18	0.667455	0.139619	3.09049e-08	2.19286e-06	ENSG00000228057	SEC63P1	ENST00000425785	processed_pseudogene
ENSG00000099917	5908.62	0.578465	0.12	3.7759e-08	2.66999e-06	ENSG00000099917	MED15	ENST00000445987	protein_coding
ENSG00000005893	6178.55	0.403197	0.0821202	4.03722e-08	2.84499e-06	ENSG00000005893	LAMP2	ENST00000434600	protein_coding
ENSG00000129038	16238.2	0.696684	0.148585	4.13969e-08	2.90725e-06	ENSG00000129038	LOXL1	ENST00000566011	protein_coding
ENSG00000151012	11439.8	-0.775028	0.168385	4.25803e-08	2.98018e-06	ENSG00000151012	SLC7A11	ENST00000280612	protein_coding
ENSG00000215874	3041.93	0.424491	0.086905	4.30476e-08	3.00268e-06	ENSG00000215874	CAPNS1P1	ENST00000401029	processed_pseudogene
ENSG00000166411	886.837	0.746392	0.161579	4.50155e-08	3.12934e-06	ENSG00000166411	IDH3A	ENST00000558605	protein_coding
ENSG00000184292	90.8074	-1.36368	0.310993	4.57926e-08	3.17264e-06	ENSG00000184292	TACSTD2	ENST00000371225	protein_coding
ENSG00000148848	9978.62	0.59175	0.124132	4.62529e-08	3.19378e-06	ENSG00000148848	ADAM12	ENST00000368679	protein_coding
ENSG00000163898	30.9637	-2.5373	0.790623	4.79544e-08	3.30019e-06	ENSG00000163898	LIPH	ENST00000296252	protein_coding
ENSG00000067606	1063.61	0.879997	0.196434	4.93209e-08	3.38292e-06	ENSG00000067606	PRKCZ	ENST00000378567	protein_coding
ENSG00000146376	2544.3	-0.59812	0.126072	5.02087e-08	3.42101e-06	ENSG00000146376	ARHGAP18	ENST00000368149	protein_coding
ENSG00000137752	1170.19	-1.08607	0.247549	5.01188e-08	3.42101e-06	ENSG00000137752	CASP1	ENST00000532439	protein_coding
ENSG00000163017	345.362	1.65152	0.390518	5.07308e-08	3.44518e-06	ENSG00000163017	ACTG2	ENST00000438902	protein_coding
ENSG00000130332	2932.44	0.622502	0.131953	5.12697e-08	3.47032e-06	ENSG00000130332	LSM7	ENST00000252622	protein_coding
ENSG00000143149	4227.3	0.520081	0.108416	5.16268e-08	3.48303e-06	ENSG00000143149	ALDH9A1	ENST00000354775	protein_coding
ENSG00000170185	658.909	0.765351	0.16808	5.57949e-08	3.75194e-06	ENSG00000170185	USP38	ENST00000510377	protein_coding
ENSG00000100196	3168.63	0.54327	0.114123	5.7188e-08	3.83309e-06	ENSG00000100196	KDELR3	ENST00000216014	protein_coding
ENSG00000250303	663.325	-0.677683	0.146136	5.76445e-08	3.85114e-06	ENSG00000250303	LINC02762	ENST00000504610	lncRNA
ENSG00000114302	1861.78	-0.540363	0.113616	5.89541e-08	3.92589e-06	ENSG00000114302	PRKAR2A	ENST00000457914	protein_coding
ENSG00000249669	1448.17	0.787327	0.174298	5.96492e-08	3.95936e-06	ENSG00000249669	CARMN	ENST00000512096	lncRNA
ENSG00000205413	1256.08	0.621915	0.132752	5.99397e-08	3.96585e-06	ENSG00000205413	SAMD9	ENST00000379958	protein_coding
ENSG00000117475	682.802	0.659859	0.142274	6.25776e-08	4.11776e-06	ENSG00000117475	BLZF1	ENST00000367807	protein_coding
ENSG00000182952	1476.61	0.525733	0.110606	6.26359e-08	4.11776e-06	ENSG00000182952	HMGN4	ENST00000377575	protein_coding
ENSG00000257704	1170.05	0.648634	0.139573	6.31801e-08	4.14031e-06	ENSG00000257704	INAFM1	ENST00000552360	protein_coding
ENSG00000156261	696.032	0.508758	0.106893	6.39565e-08	4.17788e-06	ENSG00000156261	CCT8	ENST00000432178	protein_coding
ENSG00000149428	6615.09	0.716086	0.156616	6.46035e-08	4.20679e-06	ENSG00000149428	HYOU1	ENST00000617285	protein_coding
ENSG00000125037	4230.82	-0.462146	0.0966747	6.5432e-08	4.24694e-06	ENSG00000125037	EMC3	ENST00000245046	protein_coding
ENSG00000259345	43.0593	-1.36568	0.317998	6.56328e-08	4.24694e-06	ENSG00000259345	AC013652.1	ENST00000560197	lncRNA
ENSG00000269190	1157.15	0.670126	0.14521	6.62843e-08	4.27565e-06	ENSG00000269190	FBXO17	ENST00000292852	protein_coding
ENSG00000204138	1042.56	0.516884	0.109176	7.03979e-08	4.5268e-06	ENSG00000204138	PHACTR4	ENST00000633371	protein_coding
ENSG00000137075	813.212	-0.691103	0.150999	7.13407e-08	4.57314e-06	ENSG00000137075	RNF38	ENST00000259605	protein_coding
ENSG00000140943	9366.82	0.44712	0.0938046	7.27783e-08	4.6508e-06	ENSG00000140943	MBTPS1	ENST00000562906	protein_coding
ENSG00000006756	826.301	-0.778114	0.174114	7.71965e-08	4.91787e-06	ENSG00000006756	ARSD	ENST00000381154	protein_coding
ENSG00000172731	356.667	0.879295	0.200956	7.88709e-08	5.00903e-06	ENSG00000172731	LRRC20	ENST00000355790	protein_coding
ENSG00000155760	2599.66	0.791605	0.17791	7.94096e-08	5.02773e-06	ENSG00000155760	FZD7	ENST00000286201	protein_coding
ENSG00000105053	1984.76	-0.443517	0.0935905	8.40473e-08	5.30504e-06	ENSG00000105053	VRK3	ENST00000316763	protein_coding
ENSG00000169855	1637.73	0.677573	0.149021	8.72516e-08	5.49045e-06	ENSG00000169855	ROBO1	ENST00000464233	protein_coding
ENSG00000138629	2407.01	0.599172	0.129698	8.93636e-08	5.58916e-06	ENSG00000138629	UBL7	ENST00000565494	protein_coding
ENSG00000102897	1034.23	-0.6843	0.150912	8.93551e-08	5.58916e-06	ENSG00000102897	LYRM1	ENST00000564457	protein_coding
ENSG00000105443	4271.73	-0.438962	0.0928644	9.01984e-08	5.62428e-06	ENSG00000105443	CYTH2	ENST00000452733	protein_coding
ENSG00000135048	1791.04	-0.869307	0.199848	9.13286e-08	5.67755e-06	ENSG00000135048	CEMIP2	ENST00000377044	protein_coding
ENSG00000157538	2258.65	0.446096	0.0946466	9.451e-08	5.85763e-06	ENSG00000157538	VPS26C	ENST00000497493	protein_coding
ENSG00000213226	9117.56	-0.742294	0.166744	9.8219e-08	6.03299e-06	ENSG00000213226	AC242426.1	ENST00000435270	processed_pseudogene
ENSG00000121578	2589.49	0.558159	0.120437	9.81262e-08	6.03299e-06	ENSG00000121578	B4GALT4	ENST00000483209	protein_coding
ENSG00000119899	1502.82	-0.66671	0.147102	9.81056e-08	6.03299e-06	ENSG00000119899	SLC17A5	ENST00000355773	protein_coding
ENSG00000173068	980.801	0.850181	0.195738	1.00451e-07	6.14308e-06	ENSG00000173068	BNC2	ENST00000380672	protein_coding
ENSG00000184216	6497.09	-0.517455	0.111077	1.00608e-07	6.14308e-06	ENSG00000184216	IRAK1	ENST00000369980	protein_coding
ENSG00000227295	1029.01	-0.851206	0.196091	1.01227e-07	6.16255e-06	ENSG00000227295	ELL2P1	ENST00000413990	processed_pseudogene
ENSG00000134901	362.146	0.778635	0.176726	1.01983e-07	6.19028e-06	ENSG00000134901	POGLUT2	ENST00000376004	protein_coding
ENSG00000168092	2843.68	0.488081	0.104693	1.07848e-07	6.52703e-06	ENSG00000168092	PAFAH1B2	ENST00000527958	protein_coding
ENSG00000197256	12470.2	0.467943	0.100247	1.10811e-07	6.68671e-06	ENSG00000197256	KANK2	ENST00000586659	protein_coding
ENSG00000166900	793.635	-0.677028	0.150919	1.14948e-07	6.91606e-06	ENSG00000166900	STX3	ENST00000641815	protein_coding
ENSG00000119541	2133.51	-0.48079	0.103446	1.17733e-07	7.06294e-06	ENSG00000119541	VPS4B	ENST00000238497	protein_coding
ENSG00000160753	3314.6	0.605376	0.133064	1.19936e-07	7.16587e-06	ENSG00000160753	RUSC1	ENST00000368354	protein_coding
ENSG00000135046	91571.3	-0.398002	0.0847776	1.20145e-07	7.16587e-06	ENSG00000135046	ANXA1	ENST00000257497	protein_coding
ENSG00000047056	1357.12	-0.496201	0.107468	1.30101e-07	7.71497e-06	ENSG00000047056	WDR37	ENST00000358220	protein_coding
ENSG00000168101	1498.61	0.534695	0.116457	1.30021e-07	7.71497e-06	ENSG00000168101	NUDT16L1	ENST00000304301	protein_coding
ENSG00000101298	754.42	0.586341	0.129177	1.36148e-07	8.05036e-06	ENSG00000101298	SNPH	ENST00000649598	protein_coding
ENSG00000100804	4664.32	0.377197	0.0805456	1.38854e-07	8.18681e-06	ENSG00000100804	PSMB5	ENST00000555895	protein_coding
ENSG00000160691	6461.74	0.5035	0.109603	1.41933e-07	8.29704e-06	ENSG00000160691	SHC1	ENST00000368453	protein_coding
ENSG00000163389	607.15	0.601446	0.133149	1.41159e-07	8.29704e-06	ENSG00000163389	POGLUT1	ENST00000295588	protein_coding
ENSG00000047932	1637.36	0.714049	0.16233	1.41729e-07	8.29704e-06	ENSG00000047932	GOPC	ENST00000368498	protein_coding
ENSG00000169410	1962.58	0.526139	0.115036	1.45109e-07	8.45864e-06	ENSG00000169410	PTPN9	ENST00000618819	protein_coding
ENSG00000205726	3651.9	-0.422396	0.0911785	1.49207e-07	8.67298e-06	ENSG00000205726	ITSN1	ENST00000399353	protein_coding
ENSG00000061794	1833.02	0.465881	0.101291	1.54042e-07	8.92879e-06	ENSG00000061794	MRPS35	ENST00000081029	protein_coding
ENSG00000169641	1767.94	0.520646	0.11412	1.55676e-07	8.99817e-06	ENSG00000169641	LUZP1	ENST00000302291	protein_coding
ENSG00000164172	2126.52	-0.373867	0.0804105	1.66219e-07	9.58062e-06	ENSG00000164172	MOCS2	ENST00000361377	protein_coding
ENSG00000166548	1831.79	0.543227	0.119986	1.69109e-07	9.71997e-06	ENSG00000166548	TK2	ENST00000561905	protein_coding
ENSG00000068654	1506.47	0.679324	0.154618	1.70989e-07	9.79205e-06	ENSG00000068654	POLR1A	ENST00000263857	protein_coding
ENSG00000156052	1625.65	-0.50621	0.111222	1.71315e-07	9.79205e-06	ENSG00000156052	GNAQ	ENST00000286548	protein_coding
ENSG00000116337	3487.18	0.509743	0.11233	1.80209e-07	1.02719e-05	ENSG00000116337	AMPD2	ENST00000531734	protein_coding
ENSG00000077420	1284.77	-0.82691	0.195845	1.84787e-07	1.05037e-05	ENSG00000077420	APBB1IP	ENST00000376236	protein_coding
ENSG00000235505	23.1505	-2.47912	0.87744	1.88981e-07	1.07125e-05	ENSG00000235505	CASP17P	ENST00000532510	transcribed_unprocessed_pseudogene
ENSG00000072110	29925.6	0.602094	0.135347	1.91117e-07	1.08039e-05	ENSG00000072110	ACTN1	ENST00000193403	protein_coding
ENSG00000135093	698.836	-0.584438	0.131108	1.97585e-07	1.11389e-05	ENSG00000135093	USP30	ENST00000392784	protein_coding
ENSG00000081923	2147.98	-0.545632	0.121668	2.03424e-07	1.14368e-05	ENSG00000081923	ATP8B1	ENST00000648908	protein_coding
ENSG00000183876	450.703	1.38256	0.347048	2.06493e-07	1.15662e-05	ENSG00000183876	ARSI	ENST00000328668	protein_coding
ENSG00000159433	358.585	0.734281	0.171186	2.0685e-07	1.15662e-05	ENSG00000159433	STARD9	ENST00000564158	protein_coding
ENSG00000049618	1593.61	0.343186	0.0741145	2.1857e-07	1.21884e-05	ENSG00000049618	ARID1B	ENST00000647938	protein_coding
ENSG00000120705	2717.96	0.359575	0.0780572	2.21093e-07	1.22958e-05	ENSG00000120705	ETF1	ENST00000499810	protein_coding
ENSG00000100246	844.261	-0.49623	0.110352	2.26694e-07	1.25732e-05	ENSG00000100246	DNAL4	ENST00000216068	protein_coding
ENSG00000232203	4338.85	0.624181	0.142633	2.3826e-07	1.31793e-05	ENSG00000232203	SLC25A6P2	ENST00000497974	processed_pseudogene
ENSG00000220522	350.598	0.570281	0.128848	2.40588e-07	1.32723e-05	ENSG00000220522	AL590002.1	ENST00000406554	processed_pseudogene
ENSG00000148248	13140.7	0.578621	0.131013	2.42658e-07	1.33507e-05	ENSG00000148248	SURF4	ENST00000371989	protein_coding
ENSG00000126790	1240.33	0.693981	0.161726	2.48147e-07	1.36163e-05	ENSG00000126790	L3HYPDH	ENST00000466522	protein_coding
ENSG00000099625	494.677	0.624737	0.143227	2.52849e-07	1.38374e-05	ENSG00000099625	CBARP	ENST00000590083	protein_coding
ENSG00000162104	2473.02	0.507486	0.113751	2.56945e-07	1.40243e-05	ENSG00000162104	ADCY9	ENST00000576936	protein_coding
ENSG00000123933	8987.87	-0.385171	0.0847088	2.58121e-07	1.40512e-05	ENSG00000123933	MXD4	ENST00000337190	protein_coding
ENSG00000076641	144.049	-1.01445	0.252621	2.6072e-07	1.41552e-05	ENSG00000076641	PAG1	ENST00000220597	protein_coding
ENSG00000180304	4774.27	0.3908	0.0861384	2.64251e-07	1.43092e-05	ENSG00000180304	OAZ2	ENST00000326005	protein_coding
ENSG00000170542	260.353	-0.83739	0.203086	2.68762e-07	1.45153e-05	ENSG00000170542	SERPINB9	ENST00000380698	protein_coding
ENSG00000175084	429.362	1.14175	0.287961	2.72819e-07	1.46958e-05	ENSG00000175084	DES	ENST00000373960	protein_coding
ENSG00000253368	3272.04	0.533167	0.120616	2.83203e-07	1.51757e-05	ENSG00000253368	TRNP1	ENST00000522111	protein_coding
ENSG00000102158	2934.55	-0.538858	0.122027	2.8311e-07	1.51757e-05	ENSG00000102158	MAGT1	ENST00000358075	protein_coding
ENSG00000198841	138.288	0.880475	0.216314	2.88032e-07	1.53944e-05	ENSG00000198841	KTI12	ENST00000371614	protein_coding
ENSG00000238164	57.6102	-1.29756	0.331502	2.89413e-07	1.54281e-05	ENSG00000238164	TNFRSF14-AS1	ENST00000449660	lncRNA
ENSG00000115977	2224.4	0.524127	0.118601	2.93666e-07	1.56144e-05	ENSG00000115977	AAK1	ENST00000606389	protein_coding
ENSG00000260912	81.2133	-1.45007	0.377283	3.00664e-07	1.59453e-05	ENSG00000260912	AL158206.1	ENST00000563205	lncRNA
ENSG00000085224	3356.2	0.525362	0.119095	3.02969e-07	1.60262e-05	ENSG00000085224	ATRX	ENST00000373344	protein_coding
ENSG00000133818	3134.95	-0.596765	0.137263	3.03948e-07	1.60368e-05	ENSG00000133818	RRAS2	ENST00000414023	protein_coding
ENSG00000217060	447.499	0.594337	0.136694	3.06682e-07	1.61397e-05	ENSG00000217060	AL135903.1	ENST00000402742	unprocessed_pseudogene
ENSG00000280143	355.492	1.30015	0.333977	3.11325e-07	1.63422e-05	ENSG00000280143	AP000892.4	ENST00000624094	TEC
ENSG00000162980	522.607	0.614986	0.142315	3.14505e-07	1.64467e-05	ENSG00000162980	ARL5A	ENST00000495604	protein_coding
ENSG00000156689	32.1935	1.62349	0.440138	3.14914e-07	1.64467e-05	ENSG00000156689	GLYATL2	ENST00000287275	protein_coding
ENSG00000236739	277.046	0.994733	0.250304	3.18823e-07	1.66087e-05	ENSG00000236739	CLIC4P1	ENST00000453177	processed_pseudogene
ENSG00000130939	4050.74	-0.382133	0.0848534	3.21749e-07	1.67188e-05	ENSG00000130939	UBE4B	ENST00000253251	protein_coding
ENSG00000186063	2275.35	0.41375	0.0926904	3.40558e-07	1.76515e-05	ENSG00000186063	AIDA	ENST00000340020	protein_coding
ENSG00000261625	159.9	1.09248	0.279394	3.53963e-07	1.83002e-05	ENSG00000261625	AP003071.4	ENST00000562276	lncRNA
ENSG00000171793	2405.53	0.698186	0.166219	3.56479e-07	1.83841e-05	ENSG00000171793	CTPS1	ENST00000480420	protein_coding
ENSG00000112208	2393.6	0.536976	0.123053	3.58577e-07	1.84001e-05	ENSG00000112208	BAG2	ENST00000370693	protein_coding
ENSG00000174099	3489.86	0.586434	0.13576	3.58144e-07	1.84001e-05	ENSG00000174099	MSRB3	ENST00000355192	protein_coding
ENSG00000136854	4198	0.3648	0.0811265	3.63055e-07	1.85835e-05	ENSG00000136854	STXBP1	ENST00000637521	protein_coding
ENSG00000124181	3811.67	0.399727	0.089632	3.66145e-07	1.86952e-05	ENSG00000124181	PLCG1	ENST00000244007	protein_coding
ENSG00000158006	626.298	-0.545888	0.125578	3.73412e-07	1.90191e-05	ENSG00000158006	PAFAH2	ENST00000374282	protein_coding
ENSG00000181104	6420.52	0.927668	0.233631	3.75723e-07	1.90895e-05	ENSG00000181104	F2R	ENST00000319211	protein_coding
ENSG00000169057	2178.09	-0.365298	0.081406	3.78337e-07	1.9175e-05	ENSG00000169057	MECP2	ENST00000303391	protein_coding
ENSG00000185909	1645.07	-0.498107	0.113942	3.95465e-07	1.99938e-05	ENSG00000185909	KLHDC8B	ENST00000332780	protein_coding
ENSG00000162618	965.362	-1.03217	0.264707	4.00713e-07	2.02013e-05	ENSG00000162618	ADGRL4	ENST00000401034	protein_coding
ENSG00000213760	166.271	1.16482	0.302019	4.01532e-07	2.02013e-05	ENSG00000213760	ATP6V1G2	ENST00000376151	protein_coding
ENSG00000213918	554.89	-0.487481	0.111531	4.10572e-07	2.06057e-05	ENSG00000213918	DNASE1	ENST00000570769	protein_coding
ENSG00000088298	2242.61	-0.539006	0.124507	4.13973e-07	2.07258e-05	ENSG00000088298	EDEM2	ENST00000374491	protein_coding
ENSG00000185650	4798.09	-0.563523	0.130883	4.17544e-07	2.08539e-05	ENSG00000185650	ZFP36L1	ENST00000555997	protein_coding
ENSG00000105323	10287.5	0.573426	0.133524	4.20713e-07	2.09613e-05	ENSG00000105323	HNRNPUL1	ENST00000352456	protein_coding
ENSG00000119402	2294.83	0.399608	0.0903264	4.32121e-07	2.14777e-05	ENSG00000119402	FBXW2	ENST00000493559	protein_coding
ENSG00000184787	2961.83	0.483396	0.110913	4.39586e-07	2.1796e-05	ENSG00000184787	UBE2G2	ENST00000345496	protein_coding
ENSG00000158195	7286.87	-0.40425	0.0915631	4.42277e-07	2.18768e-05	ENSG00000158195	WASF2	ENST00000618852	protein_coding
ENSG00000101040	1650.78	-0.536116	0.12428	4.47155e-07	2.2065e-05	ENSG00000101040	ZMYND8	ENST00000467200	protein_coding
ENSG00000143320	8087.01	1.29542	0.342233	4.55307e-07	2.24135e-05	ENSG00000143320	CRABP2	ENST00000368222	protein_coding
ENSG00000087448	880.831	0.590268	0.138975	4.79636e-07	2.35548e-05	ENSG00000087448	KLHL42	ENST00000381271	protein_coding
ENSG00000153250	2400.77	-0.484845	0.111865	4.86836e-07	2.37647e-05	ENSG00000153250	RBMS1	ENST00000474820	protein_coding
ENSG00000148730	3472.07	-0.426039	0.0973447	4.86712e-07	2.37647e-05	ENSG00000148730	EIF4EBP2	ENST00000373218	protein_coding
ENSG00000110171	1320.1	0.63336	0.150892	4.8853e-07	2.37647e-05	ENSG00000110171	TRIM3	ENST00000533064	protein_coding
ENSG00000128872	772.853	0.620578	0.147345	4.87745e-07	2.37647e-05	ENSG00000128872	TMOD2	ENST00000249700	protein_coding
ENSG00000128596	650.711	0.707026	0.172093	4.99578e-07	2.41952e-05	ENSG00000128596	CCDC136	ENST00000485998	protein_coding
ENSG00000230889	4177.34	0.448069	0.102896	4.99731e-07	2.41952e-05	ENSG00000230889	SHC1P1	ENST00000425230	processed_pseudogene
ENSG00000158966	476.233	0.817242	0.205133	5.10637e-07	2.46652e-05	ENSG00000158966	CACHD1	ENST00000651257	protein_coding
ENSG00000108773	2705.05	0.513264	0.119501	5.25736e-07	2.5335e-05	ENSG00000108773	KAT2A	ENST00000225916	protein_coding
ENSG00000174807	46288.8	0.467743	0.10829	5.48976e-07	2.63932e-05	ENSG00000174807	CD248	ENST00000311330	protein_coding
ENSG00000178977	110.097	-1.32257	0.356268	5.62201e-07	2.6966e-05	ENSG00000178977	LINC00324	ENST00000315707	lncRNA
ENSG00000247077	508.132	0.605884	0.144575	5.6808e-07	2.71846e-05	ENSG00000247077	PGAM5	ENST00000317555	protein_coding
ENSG00000183346	136.381	-1.0054	0.263321	5.72609e-07	2.73378e-05	ENSG00000183346	CABCOCO1	ENST00000648843	protein_coding
ENSG00000056097	3373.54	0.420725	0.0970143	5.93988e-07	2.82928e-05	ENSG00000056097	ZFR	ENST00000265069	protein_coding
ENSG00000142188	900.442	0.586634	0.13977	6.01267e-07	2.85734e-05	ENSG00000142188	TMEM50B	ENST00000484377	protein_coding
ENSG00000136938	3282.41	-0.360814	0.08226	6.2286e-07	2.95313e-05	ENSG00000136938	ANP32B	ENST00000339399	protein_coding
ENSG00000250896	1540.27	0.601671	0.144316	6.33144e-07	2.99499e-05	ENSG00000250896	RNPS1P1	ENST00000507437	processed_pseudogene
ENSG00000219039	1034.9	0.643626	0.156184	6.38581e-07	3.01378e-05	ENSG00000219039	AC005102.1	ENST00000403118	processed_pseudogene
ENSG00000160712	781.929	-0.875597	0.226082	6.42137e-07	3.01744e-05	ENSG00000160712	IL6R	ENST00000368485	protein_coding
ENSG00000144455	2846.18	-0.501934	0.117888	6.4229e-07	3.01744e-05	ENSG00000144455	SUMF1	ENST00000470751	protein_coding
ENSG00000079999	7051.59	-0.332641	0.0753554	6.62935e-07	3.10734e-05	ENSG00000079999	KEAP1	ENST00000171111	protein_coding
ENSG00000128609	757.22	0.624442	0.151279	6.78146e-07	3.17141e-05	ENSG00000128609	NDUFA5	ENST00000471770	protein_coding
ENSG00000147883	1219.31	-0.806653	0.205709	6.8134e-07	3.17912e-05	ENSG00000147883	CDKN2B	ENST00000276925	protein_coding
ENSG00000108187	670.635	-0.615793	0.149398	7.22421e-07	3.36318e-05	ENSG00000108187	PBLD	ENST00000336578	protein_coding
ENSG00000168229	43.4668	-1.19444	0.324477	7.28389e-07	3.38331e-05	ENSG00000168229	PTGDR	ENST00000306051	protein_coding
ENSG00000105711	376.935	1.14926	0.311736	7.53106e-07	3.49024e-05	ENSG00000105711	SCN1B	ENST00000262631	protein_coding
ENSG00000138100	89.1918	-1.55917	0.455244	7.90082e-07	3.65338e-05	ENSG00000138100	TRIM54	ENST00000380075	protein_coding
ENSG00000134769	759.137	-1.05986	0.287136	8.35774e-07	3.85599e-05	ENSG00000134769	DTNA	ENST00000596745	protein_coding
ENSG00000197568	419.187	-0.705773	0.177516	8.54056e-07	3.93152e-05	ENSG00000197568	HHLA3	ENST00000361764	protein_coding
ENSG00000135424	825.008	0.831033	0.216803	8.72796e-07	4.00882e-05	ENSG00000135424	ITGA7	ENST00000553804	protein_coding
ENSG00000186812	670.746	-0.487293	0.116152	8.82503e-07	4.04438e-05	ENSG00000186812	ZNF397	ENST00000589630	protein_coding
ENSG00000110076	241.25	-1.11361	0.304883	8.87868e-07	4.05992e-05	ENSG00000110076	NRXN2	ENST00000464307	protein_coding
ENSG00000136068	17184.4	0.496965	0.118825	9.02123e-07	4.11596e-05	ENSG00000136068	FLNB	ENST00000490882	protein_coding
ENSG00000136827	2568.58	0.392078	0.0919555	9.25779e-07	4.21455e-05	ENSG00000136827	TOR1A	ENST00000351698	protein_coding
ENSG00000203879	9040.12	0.382756	0.0895853	9.30195e-07	4.2253e-05	ENSG00000203879	GDI1	ENST00000447750	protein_coding
ENSG00000089195	594.155	0.514763	0.123838	9.4351e-07	4.27634e-05	ENSG00000089195	TRMT6	ENST00000473131	protein_coding
ENSG00000156931	1940.41	0.448112	0.106491	9.5427e-07	4.31561e-05	ENSG00000156931	VPS8	ENST00000436792	protein_coding
ENSG00000244306	1807.68	-0.531459	0.128518	9.70164e-07	4.37786e-05	ENSG00000244306	DUXAP10	ENST00000648085	transcribed_processed_pseudogene
ENSG00000198276	2185.88	0.501522	0.120621	9.84781e-07	4.4341e-05	ENSG00000198276	UCKL1	ENST00000354216	protein_coding
ENSG00000068001	1508.37	0.537816	0.130457	9.98291e-07	4.48511e-05	ENSG00000068001	HYAL2	ENST00000447092	protein_coding
ENSG00000132199	1899.63	-0.520261	0.125979	1.03525e-06	4.64105e-05	ENSG00000132199	ENOSF1	ENST00000584259	protein_coding
ENSG00000110719	12005.5	0.472407	0.113425	1.05699e-06	4.72819e-05	ENSG00000110719	TCIRG1	ENST00000265686	protein_coding
ENSG00000152413	143.488	1.08359	0.299963	1.06641e-06	4.75999e-05	ENSG00000152413	HOMER1	ENST00000334082	protein_coding
ENSG00000169884	21.8878	1.89968	0.694318	1.0846e-06	4.83071e-05	ENSG00000169884	WNT10B	ENST00000301061	protein_coding
ENSG00000163719	3397.07	-0.48339	0.116538	1.09399e-06	4.86198e-05	ENSG00000163719	MTMR14	ENST00000353332	protein_coding
ENSG00000132669	2546.12	-0.508596	0.123264	1.097e-06	4.86485e-05	ENSG00000132669	RIN2	ENST00000432334	protein_coding
ENSG00000225923	94.8056	1.27725	0.362745	1.10672e-06	4.89741e-05	ENSG00000225923	AC092393.1	ENST00000439625	processed_pseudogene
ENSG00000078124	599.353	0.599822	0.148867	1.12757e-06	4.97899e-05	ENSG00000078124	ACER3	ENST00000534206	protein_coding
ENSG00000114030	1705.94	0.493063	0.119374	1.13865e-06	5.01715e-05	ENSG00000114030	KPNA1	ENST00000344337	protein_coding
ENSG00000106853	8339.3	-0.67999	0.173244	1.17438e-06	5.16351e-05	ENSG00000106853	PTGR1	ENST00000538962	protein_coding
ENSG00000197948	2178.32	0.405435	0.0966136	1.1776e-06	5.16662e-05	ENSG00000197948	FCHSD1	ENST00000435817	protein_coding
ENSG00000184007	5890.13	0.334135	0.0779898	1.19264e-06	5.19711e-05	ENSG00000184007	PTP4A2	ENST00000602725	protein_coding
ENSG00000143324	691.503	0.747937	0.194741	1.18965e-06	5.19711e-05	ENSG00000143324	XPR1	ENST00000367590	protein_coding
ENSG00000274922	30.6611	-1.64649	0.524998	1.1906e-06	5.19711e-05	ENSG00000274922	AL139384.1	ENST00000612143	lncRNA
ENSG00000165914	1071.28	0.495416	0.120335	1.19465e-06	5.19711e-05	ENSG00000165914	TTC7B	ENST00000328459	protein_coding
ENSG00000136048	2767.6	0.725497	0.187735	1.20127e-06	5.21488e-05	ENSG00000136048	DRAM1	ENST00000258534	protein_coding
ENSG00000099849	411.282	0.670489	0.170704	1.21481e-06	5.26256e-05	ENSG00000099849	RASSF7	ENST00000431809	protein_coding
ENSG00000151445	1662.43	-0.408542	0.0978121	1.26715e-06	5.47776e-05	ENSG00000151445	VIPAS39	ENST00000343765	protein_coding
ENSG00000182667	706.73	1.10326	0.310586	1.27484e-06	5.4993e-05	ENSG00000182667	NTM	ENST00000374791	protein_coding
ENSG00000086666	938.112	0.496012	0.120966	1.27748e-06	5.4993e-05	ENSG00000086666	ZFAND6	ENST00000261749	protein_coding
ENSG00000135596	8249.43	0.469274	0.113846	1.28202e-06	5.50732e-05	ENSG00000135596	MICAL1	ENST00000456101	protein_coding
ENSG00000166199	1383.48	-0.397259	0.0950308	1.30987e-06	5.61526e-05	ENSG00000166199	ALKBH3	ENST00000532962	protein_coding
ENSG00000176909	406.26	0.847788	0.22876	1.3248e-06	5.66747e-05	ENSG00000176909	MAMSTR	ENST00000318083	protein_coding
ENSG00000117305	3112.5	-0.464455	0.112824	1.33388e-06	5.69445e-05	ENSG00000117305	HMGCL	ENST00000374490	protein_coding
ENSG00000124588	4015.99	-0.343645	0.0810266	1.35146e-06	5.75756e-05	ENSG00000124588	NQO2	ENST00000426637	protein_coding
ENSG00000139697	1532.72	0.478179	0.116615	1.36055e-06	5.7843e-05	ENSG00000139697	SBNO1	ENST00000267176	protein_coding
ENSG00000115053	16694.6	0.295528	0.0682997	1.39907e-06	5.93582e-05	ENSG00000115053	NCL	ENST00000322723	protein_coding
ENSG00000187583	260.387	0.739581	0.194451	1.4212e-06	6.00581e-05	ENSG00000187583	PLEKHN1	ENST00000379410	protein_coding
ENSG00000069956	2582.5	-0.443704	0.107721	1.42141e-06	6.00581e-05	ENSG00000069956	MAPK6	ENST00000560802	protein_coding
ENSG00000157617	1750.14	-0.479346	0.117314	1.43961e-06	6.07026e-05	ENSG00000157617	C2CD2	ENST00000449165	protein_coding
ENSG00000112406	697.082	0.574173	0.143775	1.45328e-06	6.11535e-05	ENSG00000112406	HECA	ENST00000367658	protein_coding
ENSG00000173621	1409.45	0.552824	0.137778	1.47334e-06	6.18713e-05	ENSG00000173621	LRFN4	ENST00000531590	protein_coding
ENSG00000111530	4398.87	0.395528	0.0952516	1.49157e-06	6.25094e-05	ENSG00000111530	CAND1	ENST00000545606	protein_coding
ENSG00000279821	128.956	1.38062	0.412018	1.51585e-06	6.33977e-05	ENSG00000279821	AC145098.2	ENST00000623593	TEC
ENSG00000105204	1671.9	-0.480036	0.118009	1.54928e-06	6.46642e-05	ENSG00000105204	DYRK1B	ENST00000593685	protein_coding
ENSG00000101290	2882.54	-0.421714	0.102415	1.55264e-06	6.46733e-05	ENSG00000101290	CDS2	ENST00000460006	protein_coding
ENSG00000140367	1382.13	0.38833	0.0935808	1.5618e-06	6.49235e-05	ENSG00000140367	UBE2Q2	ENST00000267938	protein_coding
ENSG00000124380	195.529	0.777876	0.2084	1.56939e-06	6.51076e-05	ENSG00000124380	SNRNP27	ENST00000244227	protein_coding
ENSG00000163513	7488.61	-0.646667	0.166429	1.59829e-06	6.6173e-05	ENSG00000163513	TGFBR2	ENST00000295754	protein_coding
ENSG00000198753	718.269	0.870227	0.239617	1.61137e-06	6.65805e-05	ENSG00000198753	PLXNB3	ENST00000361971	protein_coding
ENSG00000247556	2498.21	-0.362676	0.0869004	1.61462e-06	6.65811e-05	ENSG00000247556	OIP5-AS1	ENST00000558457	lncRNA
ENSG00000237130	508.558	0.770333	0.207477	1.74209e-06	7.1694e-05	ENSG00000237130	MRPS6P2	ENST00000381143	processed_pseudogene
ENSG00000011198	1289.61	-0.487904	0.121081	1.76369e-06	7.2438e-05	ENSG00000011198	ABHD5	ENST00000643520	protein_coding
ENSG00000012124	73.9385	-1.57114	0.512335	1.79881e-06	7.37334e-05	ENSG00000012124	CD22	ENST00000598537	protein_coding
ENSG00000142687	5273.54	-0.361527	0.087139	1.81255e-06	7.41487e-05	ENSG00000142687	KIAA0319L	ENST00000325722	protein_coding
ENSG00000166473	427.765	-1.27648	0.382155	1.91296e-06	7.81013e-05	ENSG00000166473	PKD1L2	ENST00000534447	polymorphic_pseudogene
ENSG00000150593	4037.1	-0.566841	0.144228	1.92581e-06	7.847e-05	ENSG00000150593	PDCD4	ENST00000280154	protein_coding
ENSG00000107521	6616.43	-0.445666	0.110264	1.95579e-06	7.95342e-05	ENSG00000107521	HPS1	ENST00000361490	protein_coding
ENSG00000204634	1599.52	-0.825696	0.228439	2.00039e-06	8.11873e-05	ENSG00000204634	TBC1D8	ENST00000376840	protein_coding
ENSG00000040933	919.658	0.509738	0.128216	2.02454e-06	8.20057e-05	ENSG00000040933	INPP4A	ENST00000409016	protein_coding
ENSG00000163132	1028.79	0.692221	0.184255	2.09836e-06	8.48289e-05	ENSG00000163132	MSX1	ENST00000382723	protein_coding
ENSG00000135905	2607.26	0.666957	0.176199	2.12468e-06	8.57245e-05	ENSG00000135905	DOCK10	ENST00000409592	protein_coding
ENSG00000277161	220.33	0.664788	0.175703	2.15981e-06	8.68703e-05	ENSG00000277161	PIGW	ENST00000619326	protein_coding
ENSG00000267106	336.433	-0.841936	0.235412	2.16152e-06	8.68703e-05	ENSG00000267106	ZNF561-AS1	ENST00000652061	lncRNA
ENSG00000120337	136.03	-3.08848	1.63168	2.19757e-06	8.81471e-05	ENSG00000120337	TNFSF18	ENST00000404377	protein_coding
ENSG00000160404	575.912	-0.575972	0.148271	2.21101e-06	8.85137e-05	ENSG00000160404	TOR2A	ENST00000336067	protein_coding
ENSG00000119844	1040.96	-0.484947	0.121979	2.22259e-06	8.88042e-05	ENSG00000119844	AFTPH	ENST00000238856	protein_coding
ENSG00000214111	268.39	0.706633	0.189849	2.23186e-06	8.9002e-05	ENSG00000214111	AC002504.1	ENST00000438281	processed_pseudogene
ENSG00000134955	245.211	-1.24129	0.375425	2.2466e-06	8.94166e-05	ENSG00000134955	SLC37A2	ENST00000403796	protein_coding
ENSG00000237984	1139.36	-0.572809	0.147796	2.32037e-06	9.18196e-05	ENSG00000237984	PTENP1	ENST00000532280	transcribed_processed_pseudogene
ENSG00000076706	1121.13	0.965514	0.27965	2.32027e-06	9.18196e-05	ENSG00000076706	MCAM	ENST00000264036	protein_coding
ENSG00000150636	231.062	-1.05616	0.31096	2.31919e-06	9.18196e-05	ENSG00000150636	CCDC102B	ENST00000582077	protein_coding
ENSG00000179456	532.853	-0.594771	0.154691	2.36954e-06	9.35854e-05	ENSG00000179456	ZBTB18	ENST00000358704	protein_coding
ENSG00000168137	3984.11	-0.407304	0.101057	2.3925e-06	9.43111e-05	ENSG00000168137	SETD5	ENST00000431285	protein_coding
ENSG00000078053	200.785	1.01265	0.297075	2.42352e-06	9.53514e-05	ENSG00000078053	AMPH	ENST00000325590	protein_coding
ENSG00000089177	740.66	-0.527651	0.134955	2.45305e-06	9.63291e-05	ENSG00000089177	KIF16B	ENST00000354981	protein_coding
ENSG00000197380	789.013	0.656387	0.174731	2.48403e-06	9.736e-05	ENSG00000197380	DACT3	ENST00000300875	protein_coding
ENSG00000163395	263.87	1.44336	0.467048	2.52655e-06	9.8838e-05	ENSG00000163395	IGFN1	ENST00000437879	protein_coding
ENSG00000151322	51.5176	-1.41204	0.452058	2.54009e-06	9.91791e-05	ENSG00000151322	NPAS3	ENST00000551634	protein_coding
ENSG00000259790	4695.02	-0.400573	0.0997332	2.6167e-06	0.000101977	ENSG00000259790	ANP32BP1	ENST00000564205	transcribed_processed_pseudogene
ENSG00000148498	2959.41	-0.474436	0.120287	2.62636e-06	0.00010216	ENSG00000148498	PARD3	ENST00000374789	protein_coding
ENSG00000117335	6834.23	-0.506904	0.129983	2.77082e-06	0.000107576	ENSG00000117335	CD46	ENST00000358170	protein_coding
ENSG00000104976	2309.43	0.463198	0.117558	2.78519e-06	0.00010793	ENSG00000104976	SNAPC2	ENST00000221573	protein_coding
ENSG00000152484	692.861	-0.582069	0.152584	2.81284e-06	0.000108797	ENSG00000152484	USP12	ENST00000282344	protein_coding
ENSG00000074054	1717.17	0.53878	0.139703	2.88613e-06	0.000111422	ENSG00000074054	CLASP1	ENST00000646274	protein_coding
ENSG00000163938	3654.72	0.363048	0.0899221	2.9169e-06	0.000112399	ENSG00000163938	GNL3	ENST00000479230	protein_coding
ENSG00000170396	235.985	0.710511	0.195148	2.94416e-06	0.000113238	ENSG00000170396	ZNF804A	ENST00000302277	protein_coding
ENSG00000090857	967.788	0.591629	0.15641	3.04308e-06	0.000116824	ENSG00000090857	PDPR	ENST00000288050	protein_coding
ENSG00000109270	602.526	0.51879	0.134482	3.11845e-06	0.000119494	ENSG00000109270	LAMTOR3	ENST00000499666	protein_coding
ENSG00000184897	3477.98	-0.434993	0.110635	3.216e-06	0.000123003	ENSG00000184897	H1FX	ENST00000333762	protein_coding
ENSG00000140416	48473.3	0.593809	0.157823	3.24825e-06	0.000124006	ENSG00000140416	TPM1	ENST00000288398	protein_coding
ENSG00000277715	90.6437	-0.962808	0.287745	3.33546e-06	0.0001271	ENSG00000277715	AC079174.2	ENST00000611145	lncRNA
ENSG00000113569	592.113	0.619	0.16629	3.35648e-06	0.000127664	ENSG00000113569	NUP155	ENST00000231498	protein_coding
ENSG00000170456	655.619	-0.441171	0.112741	3.3862e-06	0.000128557	ENSG00000170456	DENND5B	ENST00000389082	protein_coding
ENSG00000105605	584.726	1.0112	0.306863	3.52051e-06	0.00013341	ENSG00000105605	CACNG7	ENST00000468076	protein_coding
ENSG00000117602	481.099	0.538012	0.141631	3.61826e-06	0.000136862	ENSG00000117602	RCAN3	ENST00000538532	protein_coding
ENSG00000123610	773.567	0.92031	0.275655	3.81903e-06	0.000143664	ENSG00000123610	TNFAIP6	ENST00000243347	protein_coding
ENSG00000164105	374.653	0.643966	0.176162	3.80986e-06	0.000143664	ENSG00000164105	SAP30	ENST00000504618	protein_coding
ENSG00000184436	943.702	-0.500746	0.130927	3.81348e-06	0.000143664	ENSG00000184436	THAP7	ENST00000498406	protein_coding
ENSG00000006638	589.748	0.614843	0.166682	3.87195e-06	0.000145389	ENSG00000006638	TBXA2R	ENST00000375190	protein_coding
ENSG00000270820	107.912	-0.961945	0.291684	3.91097e-06	0.000146587	ENSG00000270820	AC016727.1	ENST00000603652	lncRNA
ENSG00000145555	7116.56	-0.350679	0.0879781	3.93526e-06	0.000147229	ENSG00000145555	MYO10	ENST00000513610	protein_coding
ENSG00000167371	561.318	0.774189	0.222627	3.95787e-06	0.000147806	ENSG00000167371	PRRT2	ENST00000568516	protein_coding
ENSG00000175471	95.7926	-1.34768	0.448079	3.9717e-06	0.000148054	ENSG00000175471	MCTP1	ENST00000514040	protein_coding
ENSG00000196544	453.381	-0.524495	0.138552	4.0254e-06	0.000149514	ENSG00000196544	BORCS6	ENST00000389017	protein_coding
ENSG00000092929	229.795	-1.08057	0.33687	4.02031e-06	0.000149514	ENSG00000092929	UNC13D	ENST00000589670	protein_coding
ENSG00000158526	1643.05	0.378745	0.0961691	4.05655e-06	0.000150399	ENSG00000158526	TSR2	ENST00000375151	protein_coding
ENSG00000134668	2430.14	0.86882	0.258172	4.08249e-06	0.000151089	ENSG00000134668	SPOCD1	ENST00000257100	protein_coding
ENSG00000099377	467.677	0.612394	0.166578	4.09751e-06	0.000151372	ENSG00000099377	HSD3B7	ENST00000262520	protein_coding
ENSG00000129682	276.102	-1.07377	0.335038	4.10853e-06	0.000151508	ENSG00000129682	FGF13	ENST00000315930	protein_coding
ENSG00000100462	1491.81	0.48007	0.125534	4.14595e-06	0.000152614	ENSG00000100462	PRMT5	ENST00000324366	protein_coding
ENSG00000062485	2794.52	0.470188	0.122769	4.21629e-06	0.000154926	ENSG00000062485	CS	ENST00000549143	protein_coding
ENSG00000174306	2132	0.4127	0.106216	4.27263e-06	0.000156716	ENSG00000174306	ZHX3	ENST00000421422	protein_coding
ENSG00000109861	14769.1	-0.508429	0.134294	4.2939e-06	0.000157216	ENSG00000109861	CTSC	ENST00000227266	protein_coding
ENSG00000142197	494.359	0.716696	0.203481	4.35226e-06	0.00015907	ENSG00000142197	DOP1B	ENST00000270190	protein_coding
ENSG00000167535	2672.23	0.391412	0.100234	4.36129e-06	0.000159118	ENSG00000167535	CACNB3	ENST00000547693	protein_coding
ENSG00000121851	1131.87	-0.589815	0.160061	4.40672e-06	0.000160207	ENSG00000121851	POLR3GL	ENST00000622508	protein_coding
ENSG00000146648	3764.41	-0.429563	0.111288	4.40608e-06	0.000160207	ENSG00000146648	EGFR	ENST00000455089	protein_coding
ENSG00000131791	1037.85	-0.54734	0.146664	4.47569e-06	0.000162427	ENSG00000131791	PRKAB2	ENST00000254101	protein_coding
ENSG00000105738	947.74	0.45592	0.119125	4.50889e-06	0.000163344	ENSG00000105738	SIPA1L3	ENST00000222345	protein_coding
ENSG00000005059	794.655	0.631327	0.17431	4.56354e-06	0.000164787	ENSG00000005059	MCUB	ENST00000394650	protein_coding
ENSG00000196284	604.615	-0.574445	0.155493	4.56473e-06	0.000164787	ENSG00000196284	SUPT3H	ENST00000475057	protein_coding
ENSG00000177106	7098.92	0.36448	0.0927756	4.58798e-06	0.000165336	ENSG00000177106	EPS8L2	ENST00000524763	protein_coding
ENSG00000116857	3741.05	0.386277	0.0991106	4.61993e-06	0.000166196	ENSG00000116857	TMEM9	ENST00000367334	protein_coding
ENSG00000064393	1779.05	-0.545545	0.14669	4.73343e-06	0.000169982	ENSG00000064393	HIPK2	ENST00000406875	protein_coding
ENSG00000156521	884.515	0.64045	0.178109	4.79594e-06	0.000171715	ENSG00000156521	TYSND1	ENST00000494143	protein_coding
ENSG00000227018	155.152	1.11661	0.357381	4.79838e-06	0.000171715	ENSG00000227018	IL6STP1	ENST00000346911	processed_pseudogene
ENSG00000133657	3869.02	0.620661	0.171464	4.83435e-06	0.000172702	ENSG00000133657	ATP13A3	ENST00000439040	protein_coding
ENSG00000206538	2539.03	0.644979	0.180389	5.04483e-06	0.000179527	ENSG00000206538	VGLL3	ENST00000637106	protein_coding
ENSG00000004139	449.007	0.791705	0.233908	5.05157e-06	0.000179527	ENSG00000004139	SARM1	ENST00000379061	protein_coding
ENSG00000105559	2964.4	0.583816	0.159703	5.04057e-06	0.000179527	ENSG00000105559	PLEKHA4	ENST00000355496	protein_coding
ENSG00000182195	3240.03	-0.301937	0.0750822	5.07841e-06	0.00018017	ENSG00000182195	LDOC1	ENST00000670989	protein_coding
ENSG00000088726	20.0342	-2.32529	1.45008	5.14254e-06	0.000182131	ENSG00000088726	TMEM40	ENST00000314124	protein_coding
ENSG00000186815	3753.15	-0.464111	0.122653	5.17442e-06	0.000182945	ENSG00000186815	TPCN1	ENST00000552642	protein_coding
ENSG00000189221	60.8159	-0.960477	0.299423	5.23253e-06	0.000184682	ENSG00000189221	MAOA	ENST00000338702	protein_coding
ENSG00000101577	1748.91	0.395152	0.102607	5.3419e-06	0.00018822	ENSG00000101577	LPIN2	ENST00000261596	protein_coding
ENSG00000143457	668.29	-0.546563	0.148421	5.39714e-06	0.000189841	ENSG00000143457	GOLPH3L	ENST00000271732	protein_coding
ENSG00000085831	121.89	-1.22449	0.410763	5.68596e-06	0.000199319	ENSG00000085831	TTC39A	ENST00000530004	protein_coding
ENSG00000152104	4285.21	0.412542	0.10813	5.68598e-06	0.000199319	ENSG00000152104	PTPN14	ENST00000366956	protein_coding
ENSG00000198768	2906.15	0.773802	0.230015	5.81412e-06	0.000203465	ENSG00000198768	APCDD1L	ENST00000371149	protein_coding
ENSG00000169826	923.198	0.459473	0.122277	5.84257e-06	0.000204113	ENSG00000169826	CSGALNACT2	ENST00000374466	protein_coding
ENSG00000165023	100.532	-1.49968	0.579754	5.87063e-06	0.000204746	ENSG00000165023	DIRAS2	ENST00000375765	protein_coding
ENSG00000104164	2149.07	-0.358133	0.09234	5.88716e-06	0.000204975	ENSG00000104164	BLOC1S6	ENST00000567740	protein_coding
ENSG00000198924	298.525	-0.618803	0.173557	5.91632e-06	0.000205642	ENSG00000198924	DCLRE1A	ENST00000361384	protein_coding
ENSG00000263219	1001.45	0.506259	0.13682	6.00452e-06	0.000208356	ENSG00000263219	RYKP1	ENST00000575880	processed_pseudogene
ENSG00000125734	5003.76	-0.357592	0.0923349	6.04761e-06	0.000209498	ENSG00000125734	GPR108	ENST00000264080	protein_coding
ENSG00000136100	2366.88	-0.374857	0.0974502	6.0629e-06	0.000209675	ENSG00000136100	VPS36	ENST00000650274	protein_coding
ENSG00000228002	2195.52	0.356131	0.0920125	6.16442e-06	0.000212828	ENSG00000228002	DHX9P1	ENST00000436565	processed_pseudogene
ENSG00000073792	2221.21	-0.47122	0.126681	6.4458e-06	0.00022217	ENSG00000073792	IGF2BP2	ENST00000382199	protein_coding
ENSG00000237172	2197.44	0.464394	0.124655	6.48661e-06	0.000223202	ENSG00000237172	B3GNT9	ENST00000449549	protein_coding
ENSG00000100024	29.3987	-1.3854	0.506429	6.52055e-06	0.000223995	ENSG00000100024	UPB1	ENST00000415388	protein_coding
ENSG00000231655	33.217	1.50567	0.605579	6.78748e-06	0.000232777	ENSG00000231655	AC011742.2	ENST00000443818	processed_pseudogene
ENSG00000109854	3756.34	-0.509131	0.139103	6.89264e-06	0.00023599	ENSG00000109854	HTATIP2	ENST00000530266	protein_coding
ENSG00000166340	5593.44	-0.391942	0.103367	6.90909e-06	0.00023616	ENSG00000166340	TPP1	ENST00000299427	protein_coding
ENSG00000258565	159.049	0.678206	0.197343	6.96679e-06	0.000237737	ENSG00000258565	BLZF2P	ENST00000553776	unprocessed_pseudogene
ENSG00000149596	666.733	0.862469	0.269031	6.99834e-06	0.000238419	ENSG00000149596	JPH2	ENST00000372980	protein_coding
ENSG00000134686	5605.76	-0.399821	0.105915	7.10292e-06	0.000241581	ENSG00000134686	PHC2	ENST00000485928	protein_coding
ENSG00000112511	4195.46	0.495003	0.135052	7.17744e-06	0.000243312	ENSG00000112511	PHF1	ENST00000427004	protein_coding
ENSG00000187796	955.878	0.570993	0.159763	7.17331e-06	0.000243312	ENSG00000187796	CARD9	ENST00000481053	protein_coding
ENSG00000175505	807.902	0.448517	0.1209	7.36342e-06	0.000249206	ENSG00000175505	CLCF1	ENST00000312438	protein_coding
ENSG00000188986	4664.61	0.442589	0.119182	7.44425e-06	0.000251528	ENSG00000188986	NELFB	ENST00000343053	protein_coding
ENSG00000142227	12324.8	0.33184	0.0858978	7.57623e-06	0.000255567	ENSG00000142227	EMP3	ENST00000599704	protein_coding
ENSG00000173546	2201.68	0.647134	0.187363	7.61177e-06	0.000256346	ENSG00000173546	CSPG4	ENST00000308508	protein_coding
ENSG00000143753	4366.56	0.405216	0.108082	7.66751e-06	0.000256961	ENSG00000143753	DEGS1	ENST00000415210	protein_coding
ENSG00000165271	2706.78	0.319746	0.0823033	7.65583e-06	0.000256961	ENSG00000165271	NOL6	ENST00000353159	protein_coding
ENSG00000211584	1592.57	-0.434918	0.117067	7.6488e-06	0.000256961	ENSG00000211584	SLC48A1	ENST00000548498	protein_coding
ENSG00000130775	163.777	0.841649	0.263187	7.70277e-06	0.000257724	ENSG00000130775	THEMIS2	ENST00000373925	protein_coding
ENSG00000162302	3702.02	0.472384	0.128733	7.76899e-06	0.000259517	ENSG00000162302	RPS6KA4	ENST00000528057	protein_coding
ENSG00000012983	3761.16	0.281996	0.0710205	7.79731e-06	0.000260041	ENSG00000012983	MAP4K5	ENST00000554990	protein_coding
ENSG00000275549	29.4826	-1.30562	0.473479	7.88509e-06	0.000262349	ENSG00000275549	STPG3-AS1	ENST00000612170	lncRNA
ENSG00000142453	4951.53	0.370214	0.0977158	7.89203e-06	0.000262349	ENSG00000142453	CARM1	ENST00000327064	protein_coding
ENSG00000080824	13492.6	0.508883	0.140478	7.93114e-06	0.000263224	ENSG00000080824	HSP90AA1	ENST00000216281	protein_coding
ENSG00000214193	268.267	0.815407	0.254603	8.34165e-06	0.000276325	ENSG00000214193	SH3D21	ENST00000453908	protein_coding
ENSG00000169992	5328.31	0.457952	0.124901	8.35273e-06	0.000276325	ENSG00000169992	NLGN2	ENST00000575301	protein_coding
ENSG00000130433	144.127	-0.832495	0.262094	8.51588e-06	0.00028127	ENSG00000130433	CACNG6	ENST00000252729	protein_coding
ENSG00000272068	12.6194	-2.001	1.33673	8.56093e-06	0.000282305	ENSG00000272068	AL365181.2	ENST00000606343	lncRNA
ENSG00000204253	10361	-0.306491	0.0788664	8.60229e-06	0.000282804	ENSG00000204253	HNRNPCP2	ENST00000399515	processed_pseudogene
ENSG00000151690	503.253	0.772658	0.238074	8.60356e-06	0.000282804	ENSG00000151690	MFSD6	ENST00000417958	protein_coding
ENSG00000116604	2907.15	-0.256034	0.0637315	8.73471e-06	0.000286201	ENSG00000116604	MEF2D	ENST00000464356	protein_coding
ENSG00000229165	2253.6	0.335738	0.0878519	8.72281e-06	0.000286201	ENSG00000229165	GDI2P1	ENST00000429312	processed_pseudogene
ENSG00000259585	1400.98	0.366172	0.0971594	8.76689e-06	0.000286798	ENSG00000259585	RBM17P4	ENST00000558517	processed_pseudogene
ENSG00000144908	199.237	-1.6655	0.878898	8.79301e-06	0.000287196	ENSG00000144908	ALDH1L1	ENST00000273450	protein_coding
ENSG00000162607	1017.68	0.384602	0.102851	8.8635e-06	0.00028904	ENSG00000162607	USP1	ENST00000452143	protein_coding
ENSG00000110888	1884.27	0.410199	0.110751	8.95237e-06	0.000291476	ENSG00000110888	CAPRIN2	ENST00000537553	protein_coding
ENSG00000166510	197.286	-0.810409	0.254393	8.96816e-06	0.000291529	ENSG00000166510	CCDC68	ENST00000591504	protein_coding
ENSG00000142657	5975.33	-0.504471	0.140432	9.03424e-06	0.000293214	ENSG00000142657	PGD	ENST00000491493	protein_coding
ENSG00000155980	93.8406	1.19618	0.424932	9.20489e-06	0.000298282	ENSG00000155980	KIF5A	ENST00000455537	protein_coding
ENSG00000198270	333.472	-0.620129	0.180938	9.4801e-06	0.000306717	ENSG00000198270	TMEM116	ENST00000550831	protein_coding
ENSG00000165406	1622.91	-0.320792	0.0838631	9.7161e-06	0.000313859	ENSG00000165406	MARCH8	ENST00000453424	protein_coding
ENSG00000108479	1952.45	0.444978	0.122408	9.95406e-06	0.000321042	ENSG00000108479	GALK1	ENST00000225614	protein_coding
ENSG00000079313	1690.7	-0.406462	0.110454	1.001e-05	0.000322341	ENSG00000079313	REXO1	ENST00000170168	protein_coding
ENSG00000203705	731.821	-0.476242	0.132499	1.01314e-05	0.00032574	ENSG00000203705	TATDN3	ENST00000532324	protein_coding
ENSG00000120526	786.061	0.597037	0.174004	1.04488e-05	0.000335422	ENSG00000120526	NUDCD1	ENST00000239690	protein_coding
ENSG00000131238	5570.6	-0.372436	0.100271	1.05012e-05	0.000336055	ENSG00000131238	PPT1	ENST00000642050	protein_coding
ENSG00000176463	1043.33	0.468898	0.130482	1.0487e-05	0.000336055	ENSG00000176463	SLCO3A1	ENST00000318445	protein_coding
ENSG00000184937	1197.58	0.616434	0.181388	1.06385e-05	0.000339566	ENSG00000184937	WT1	ENST00000379079	protein_coding
ENSG00000141837	366.285	0.602572	0.176296	1.06439e-05	0.000339566	ENSG00000141837	CACNA1A	ENST00000360228	protein_coding
ENSG00000189410	550.189	-0.615254	0.181095	1.07357e-05	0.000341964	ENSG00000189410	SH2D5	ENST00000375031	protein_coding
ENSG00000130766	3997	-0.637615	0.190005	1.10797e-05	0.000352375	ENSG00000130766	SESN2	ENST00000253063	protein_coding
ENSG00000068971	1882.95	0.364452	0.0982486	1.12404e-05	0.000356818	ENSG00000068971	PPP2R5B	ENST00000413292	protein_coding
ENSG00000214455	5422.32	-0.378934	0.102769	1.12541e-05	0.000356818	ENSG00000214455	RCN1P2	ENST00000398357	processed_pseudogene
ENSG00000180346	331.315	-0.50688	0.143659	1.12762e-05	0.000356971	ENSG00000180346	TIGD2	ENST00000603357	protein_coding
ENSG00000105127	1352.26	0.402463	0.110149	1.13061e-05	0.000357368	ENSG00000105127	AKAP8	ENST00000269701	protein_coding
ENSG00000117152	3778.39	0.638904	0.19091	1.13501e-05	0.000358206	ENSG00000117152	RGS4	ENST00000421743	protein_coding
ENSG00000101457	3063.5	-0.327815	0.0869013	1.13675e-05	0.000358206	ENSG00000101457	DNTTIP1	ENST00000372622	protein_coding
ENSG00000258021	384.096	0.568614	0.16531	1.16133e-05	0.000365392	ENSG00000258021	AC025259.2	ENST00000552112	processed_pseudogene
ENSG00000173805	24.7732	-1.3939	0.580935	1.16421e-05	0.00036574	ENSG00000173805	HAP1	ENST00000458656	protein_coding
ENSG00000136247	1444.54	-0.340835	0.0911241	1.16796e-05	0.000366359	ENSG00000136247	ZDHHC4	ENST00000405731	protein_coding
ENSG00000118369	1261.55	0.342607	0.0917614	1.18406e-05	0.000370557	ENSG00000118369	USP35	ENST00000530267	protein_coding
ENSG00000272872	153.225	-0.751886	0.237058	1.18495e-05	0.000370557	ENSG00000272872	AP000525.1	ENST00000608286	lncRNA
ENSG00000127920	7851.63	-0.596793	0.175872	1.18931e-05	0.000370785	ENSG00000127920	GNG11	ENST00000248564	protein_coding
ENSG00000196739	2459.39	0.423182	0.117093	1.19108e-05	0.000370785	ENSG00000196739	COL27A1	ENST00000356083	protein_coding
ENSG00000182511	1537.81	0.456967	0.127852	1.18769e-05	0.000370785	ENSG00000182511	FES	ENST00000416779	protein_coding
ENSG00000196876	684.75	0.580882	0.170105	1.1931e-05	0.000370853	ENSG00000196876	SCN8A	ENST00000546961	protein_coding
ENSG00000232400	550.435	-0.437923	0.121858	1.2021e-05	0.000373087	ENSG00000232400	RAD17P1	ENST00000418130	processed_pseudogene
ENSG00000171680	2213.76	0.457189	0.128055	1.20399e-05	0.000373111	ENSG00000171680	PLEKHG5	ENST00000489097	protein_coding
ENSG00000262580	171.855	-0.851402	0.279948	1.20704e-05	0.000373491	ENSG00000262580	AC087741.1	ENST00000570309	lncRNA
ENSG00000114544	2231.74	0.412592	0.114034	1.23377e-05	0.000380791	ENSG00000114544	SLC41A3	ENST00000360370	protein_coding
ENSG00000171067	2505.27	0.493004	0.140044	1.23433e-05	0.000380791	ENSG00000171067	C11orf24	ENST00000304271	protein_coding
ENSG00000245849	305.34	-0.591811	0.174657	1.23846e-05	0.000381493	ENSG00000245849	RAD51-AS1	ENST00000650326	lncRNA
ENSG00000076242	2391.01	0.519385	0.149153	1.2569e-05	0.000386595	ENSG00000076242	MLH1	ENST00000231790	protein_coding
ENSG00000168883	2438.71	0.386875	0.106081	1.26056e-05	0.000386847	ENSG00000168883	USP39	ENST00000491659	protein_coding
ENSG00000158158	433.447	0.612531	0.182684	1.26225e-05	0.000386847	ENSG00000158158	CNNM4	ENST00000377075	protein_coding
ENSG00000196083	420.661	-0.519007	0.149085	1.26336e-05	0.000386847	ENSG00000196083	IL1RAP	ENST00000072516	protein_coding
ENSG00000165152	865.608	-0.455002	0.127869	1.27083e-05	0.000388557	ENSG00000165152	TMEM246	ENST00000374847	protein_coding
ENSG00000166135	3586.99	-0.432761	0.120735	1.27498e-05	0.000389247	ENSG00000166135	HIF1AN	ENST00000533589	protein_coding
ENSG00000188428	429.014	-0.559376	0.163413	1.28421e-05	0.000390905	ENSG00000188428	BLOC1S5	ENST00000397457	protein_coding
ENSG00000253915	1070.93	0.393691	0.108369	1.28343e-05	0.000390905	ENSG00000253915	MAPRE1P1	ENST00000522077	processed_pseudogene
ENSG00000137492	1197.12	0.496607	0.142018	1.32214e-05	0.000401857	ENSG00000137492	THAP12	ENST00000529901	protein_coding
ENSG00000166326	4137.69	-0.371972	0.101791	1.33493e-05	0.000404549	ENSG00000166326	TRIM44	ENST00000299413	protein_coding
ENSG00000258711	232.02	-0.978788	0.340366	1.33362e-05	0.000404549	ENSG00000258711	AL358334.2	ENST00000553648	lncRNA
ENSG00000121769	438.573	1.03809	0.369178	1.36201e-05	0.000412148	ENSG00000121769	FABP3	ENST00000373713	protein_coding
ENSG00000127334	864.014	0.509681	0.146832	1.36571e-05	0.000412662	ENSG00000127334	DYRK2	ENST00000543747	protein_coding
ENSG00000143162	4856.95	-0.449258	0.126887	1.39266e-05	0.000418301	ENSG00000143162	CREG1	ENST00000466652	protein_coding
ENSG00000082512	815.12	0.645052	0.197012	1.39657e-05	0.000418301	ENSG00000082512	TRAF5	ENST00000462410	protein_coding
ENSG00000091127	424.91	0.674525	0.208728	1.39077e-05	0.000418301	ENSG00000091127	PUS7	ENST00000481939	protein_coding
ENSG00000167113	1837.27	0.331149	0.0891355	1.3931e-05	0.000418301	ENSG00000167113	COQ4	ENST00000300452	protein_coding
ENSG00000132471	5671.01	-0.277698	0.0722649	1.39437e-05	0.000418301	ENSG00000132471	WBP2	ENST00000585462	protein_coding
ENSG00000160951	345.578	0.714048	0.225083	1.39621e-05	0.000418301	ENSG00000160951	PTGER1	ENST00000292513	protein_coding
ENSG00000171016	237.377	0.521787	0.151391	1.40929e-05	0.000420939	ENSG00000171016	PYGO1	ENST00000302000	protein_coding
ENSG00000184194	316.421	0.658844	0.202674	1.40947e-05	0.000420939	ENSG00000184194	GPR173	ENST00000332582	protein_coding
ENSG00000169446	850.531	0.358635	0.0982368	1.4727e-05	0.000439185	ENSG00000169446	MMGT1	ENST00000305963	protein_coding
ENSG00000266208	577.165	-0.408444	0.114192	1.47497e-05	0.000439224	ENSG00000266208	AC080112.1	ENST00000578774	lncRNA
ENSG00000103494	379.082	0.645963	0.198647	1.49443e-05	0.00044436	ENSG00000103494	RPGRIP1L	ENST00000647211	protein_coding
ENSG00000103034	857.275	0.851952	0.287022	1.49653e-05	0.00044436	ENSG00000103034	NDRG4	ENST00000568999	protein_coding
ENSG00000074047	1283.12	0.587444	0.176008	1.49952e-05	0.000444482	ENSG00000074047	GLI2	ENST00000482119	protein_coding
ENSG00000149451	11132.1	0.651262	0.200856	1.50126e-05	0.000444482	ENSG00000149451	ADAM33	ENST00000466620	protein_coding
ENSG00000121753	2269.61	0.428098	0.120719	1.50403e-05	0.000444662	ENSG00000121753	ADGRB2	ENST00000398556	protein_coding
ENSG00000019144	8133.15	0.390236	0.108603	1.524e-05	0.000449919	ENSG00000019144	PHLDB1	ENST00000361417	protein_coding
ENSG00000166831	32.5183	1.30618	0.54021	1.53266e-05	0.000451827	ENSG00000166831	RBPMS2	ENST00000560606	protein_coding
ENSG00000196313	1536.17	0.371391	0.102624	1.53807e-05	0.000452772	ENSG00000196313	POM121	ENST00000395270	protein_coding
ENSG00000082458	843.378	0.566019	0.168845	1.58257e-05	0.000465209	ENSG00000082458	DLG3	ENST00000194900	protein_coding
ENSG00000159314	494.552	-0.645737	0.200105	1.61983e-05	0.00047548	ENSG00000159314	ARHGAP27	ENST00000532038	protein_coding
ENSG00000164220	2131.14	-0.534917	0.157972	1.63502e-05	0.000479256	ENSG00000164220	F2RL2	ENST00000296641	protein_coding
ENSG00000173852	2769.99	-0.36362	0.100582	1.63847e-05	0.000479583	ENSG00000173852	DPY19L1	ENST00000638088	protein_coding
ENSG00000197111	3801.83	-0.27976	0.0737547	1.668e-05	0.000486842	ENSG00000197111	PCBP2	ENST00000359282	protein_coding
ENSG00000221890	683.028	0.568426	0.170529	1.66716e-05	0.000486842	ENSG00000221890	NPTXR	ENST00000333039	protein_coding
ENSG00000135763	311.776	0.536067	0.158722	1.67569e-05	0.000487654	ENSG00000135763	URB2	ENST00000258243	protein_coding
ENSG00000138356	3496.94	-0.489894	0.142476	1.67789e-05	0.000487654	ENSG00000138356	AOX1	ENST00000374700	protein_coding
ENSG00000214562	210.263	-0.622641	0.191494	1.67524e-05	0.000487654	ENSG00000214562	NUTM2D	ENST00000381697	protein_coding
ENSG00000186918	1865.64	-0.463474	0.133565	1.69024e-05	0.000490551	ENSG00000186918	ZNF395	ENST00000344423	protein_coding
ENSG00000001084	6060.76	-0.596554	0.181506	1.69713e-05	0.000491856	ENSG00000001084	GCLC	ENST00000509541	protein_coding
ENSG00000003436	5200.47	-0.533432	0.15833	1.74522e-05	0.000505081	ENSG00000003436	TFPI	ENST00000392365	protein_coding
ENSG00000134470	278.962	-0.589966	0.179648	1.76784e-05	0.000510196	ENSG00000134470	IL15RA	ENST00000435171	protein_coding
ENSG00000175970	1111.57	0.421073	0.119884	1.7657e-05	0.000510196	ENSG00000175970	UNC119B	ENST00000344651	protein_coding
ENSG00000115211	2323.88	0.362372	0.100793	1.78496e-05	0.000514413	ENSG00000115211	EIF2B4	ENST00000347454	protein_coding
ENSG00000071054	18237.6	-0.352998	0.0978019	1.79895e-05	0.00051772	ENSG00000071054	MAP4K4	ENST00000427603	protein_coding
ENSG00000183615	135.255	0.74661	0.245778	1.82771e-05	0.000525262	ENSG00000183615	FAM167B	ENST00000373582	protein_coding
ENSG00000115295	3238.02	-0.514106	0.15208	1.83752e-05	0.000527345	ENSG00000115295	CLIP4	ENST00000401605	protein_coding
ENSG00000121900	1032.57	0.55212	0.165998	1.84714e-05	0.000529368	ENSG00000121900	TMEM54	ENST00000482771	protein_coding
ENSG00000072364	2277.58	0.398258	0.112919	1.87828e-05	0.000537542	ENSG00000072364	AFF4	ENST00000265343	protein_coding
ENSG00000196954	3256.42	-0.464683	0.135157	1.8853e-05	0.000538802	ENSG00000196954	CASP4	ENST00000525116	protein_coding
ENSG00000119396	4000.79	0.342579	0.09474	1.88829e-05	0.000538909	ENSG00000119396	RAB14	ENST00000373840	protein_coding
ENSG00000089847	252.405	-0.909075	0.322658	1.91228e-05	0.000545001	ENSG00000089847	ANKRD24	ENST00000600132	protein_coding
ENSG00000125457	626.935	-0.593875	0.182582	1.92107e-05	0.000546747	ENSG00000125457	MIF4GD	ENST00000325102	protein_coding
ENSG00000228285	666.23	-0.424244	0.12175	1.9271e-05	0.000547113	ENSG00000228285	LYPLA2P1	ENST00000447689	processed_pseudogene
ENSG00000177981	962.977	0.448692	0.129959	1.92767e-05	0.000547113	ENSG00000177981	ASB8	ENST00000317697	protein_coding
ENSG00000176619	3416.05	0.830228	0.285926	1.94876e-05	0.000551383	ENSG00000176619	LMNB2	ENST00000532465	protein_coding
ENSG00000125656	2763.29	0.540088	0.162337	1.95076e-05	0.000551383	ENSG00000125656	CLPP	ENST00000245816	protein_coding
ENSG00000130827	5656.23	0.437782	0.126384	1.94737e-05	0.000551383	ENSG00000130827	PLXNA3	ENST00000369682	protein_coding
ENSG00000158186	1885.99	0.47481	0.139229	1.98654e-05	0.000560728	ENSG00000158186	MRAS	ENST00000289104	protein_coding
ENSG00000099364	1832.55	-0.352125	0.0982914	2.0089e-05	0.000566263	ENSG00000099364	FBXL19	ENST00000562798	protein_coding
ENSG00000149499	5223.27	0.303139	0.0822969	2.02628e-05	0.000570381	ENSG00000149499	EML3	ENST00000439994	protein_coding
ENSG00000066468	16.7742	1.5936	1.18383	2.03786e-05	0.000572857	ENSG00000066468	FGFR2	ENST00000358487	protein_coding
ENSG00000120063	1348.08	0.46991	0.138069	2.08188e-05	0.000584431	ENSG00000120063	GNA13	ENST00000439174	protein_coding
ENSG00000181220	1685.33	-0.420239	0.121172	2.08837e-05	0.000585012	ENSG00000181220	ZNF746	ENST00000644635	protein_coding
ENSG00000243646	97.0885	0.821883	0.284397	2.08963e-05	0.000585012	ENSG00000243646	IL10RB	ENST00000290200	protein_coding
ENSG00000109654	1172.82	0.474436	0.139886	2.12562e-05	0.000594277	ENSG00000109654	TRIM2	ENST00000491446	protein_coding
ENSG00000118246	1008	0.424666	0.122899	2.14085e-05	0.000597725	ENSG00000118246	FASTKD2	ENST00000236980	protein_coding
ENSG00000165458	13315.5	0.546529	0.166352	2.1732e-05	0.000605935	ENSG00000165458	INPPL1	ENST00000540973	protein_coding
ENSG00000196123	1594.28	-0.456453	0.134124	2.21905e-05	0.00061788	ENSG00000196123	KIAA0895L	ENST00000562514	protein_coding
ENSG00000232801	2145.16	-0.417346	0.12084	2.23438e-05	0.000621308	ENSG00000232801	SDCBPP3	ENST00000419629	processed_pseudogene
ENSG00000183207	4714.18	0.591885	0.184558	2.24704e-05	0.000623987	ENSG00000183207	RUVBL2	ENST00000595090	protein_coding
ENSG00000213390	371.308	-0.759743	0.25779	2.26077e-05	0.000626953	ENSG00000213390	ARHGAP19	ENST00000492211	protein_coding
ENSG00000204228	441.284	-0.677846	0.221057	2.28853e-05	0.000633796	ENSG00000204228	HSD17B8	ENST00000374662	protein_coding
ENSG00000115652	2394.75	-0.490238	0.146441	2.30076e-05	0.000635619	ENSG00000115652	UXS1	ENST00000283148	protein_coding
ENSG00000198538	171.439	0.659973	0.213403	2.30129e-05	0.000635619	ENSG00000198538	ZNF28	ENST00000438150	protein_coding
ENSG00000189339	3919.24	-0.33873	0.0948608	2.31683e-05	0.000639053	ENSG00000189339	SLC35E2B	ENST00000617444	protein_coding
ENSG00000131374	3006.4	-0.383188	0.109779	2.34284e-05	0.000645362	ENSG00000131374	TBC1D5	ENST00000253692	protein_coding
ENSG00000165895	296.751	-0.61582	0.195281	2.36534e-05	0.00065069	ENSG00000165895	ARHGAP42	ENST00000524892	protein_coding
ENSG00000107560	477.539	-0.390823	0.112438	2.36922e-05	0.000650887	ENSG00000107560	RAB11FIP2	ENST00000355624	protein_coding
ENSG00000090905	2720.73	0.403765	0.116869	2.38731e-05	0.000654982	ENSG00000090905	TNRC6A	ENST00000566108	protein_coding
ENSG00000001461	4900.41	-0.54527	0.167563	2.42432e-05	0.00066425	ENSG00000001461	NIPAL3	ENST00000374399	protein_coding
ENSG00000249212	307.238	0.59325	0.186921	2.48098e-05	0.000677971	ENSG00000249212	ATP1B1P1	ENST00000509767	unprocessed_pseudogene
ENSG00000223768	2180.07	-0.336	0.0944127	2.47788e-05	0.000677971	ENSG00000223768	LINC00205	ENST00000400362	lncRNA
ENSG00000211448	81.1954	0.925968	0.342799	2.48671e-05	0.000678633	ENSG00000211448	DIO2	ENST00000438257	protein_coding
ENSG00000250428	110.784	-0.710372	0.237931	2.50526e-05	0.000682792	ENSG00000250428	AC100858.1	ENST00000514059	processed_pseudogene
ENSG00000078814	161.028	-0.800525	0.280696	2.5231e-05	0.000686745	ENSG00000078814	MYH7B	ENST00000262873	protein_coding
ENSG00000133460	711.494	-0.428214	0.125767	2.52821e-05	0.000687224	ENSG00000133460	SLC2A11	ENST00000345044	protein_coding
ENSG00000114480	15549.1	-0.340189	0.0960075	2.54688e-05	0.000690475	ENSG00000114480	GBE1	ENST00000429644	protein_coding
ENSG00000161647	504.748	0.543803	0.167773	2.54673e-05	0.000690475	ENSG00000161647	MPP3	ENST00000398393	protein_coding
ENSG00000168795	381.605	-0.45501	0.135257	2.56708e-05	0.000695037	ENSG00000168795	ZBTB5	ENST00000307750	protein_coding
ENSG00000113356	121.669	0.933337	0.348619	2.58957e-05	0.000699835	ENSG00000113356	POLR3G	ENST00000512239	protein_coding
ENSG00000151067	559.154	0.577232	0.181232	2.5916e-05	0.000699835	ENSG00000151067	CACNA1C	ENST00000543114	protein_coding
ENSG00000121210	1086.83	0.540536	0.167028	2.63136e-05	0.000709639	ENSG00000121210	TMEM131L	ENST00000409663	protein_coding
ENSG00000250574	105.917	-0.939048	0.352752	2.64787e-05	0.000712225	ENSG00000250574	AC112173.1	ENST00000505876	processed_pseudogene
ENSG00000160991	3128.96	0.356363	0.101737	2.64779e-05	0.000712225	ENSG00000160991	ORAI2	ENST00000482237	protein_coding
ENSG00000135362	276.894	0.860831	0.313077	2.69338e-05	0.000723521	ENSG00000135362	PRR5L	ENST00000531269	protein_coding
ENSG00000163607	495.564	-0.470322	0.141323	2.70649e-05	0.000726094	ENSG00000163607	GTPBP8	ENST00000383678	protein_coding
ENSG00000056586	1369.88	0.454672	0.135994	2.76553e-05	0.000740967	ENSG00000056586	RC3H2	ENST00000373670	protein_coding
ENSG00000063241	2831.42	0.366532	0.105561	2.77839e-05	0.000743445	ENSG00000063241	ISOC2	ENST00000438389	protein_coding
ENSG00000137101	192.878	-0.703419	0.238055	2.8311e-05	0.000756566	ENSG00000137101	CD72	ENST00000396757	protein_coding
ENSG00000135372	2034.77	0.383561	0.11169	2.88458e-05	0.000769856	ENSG00000135372	NAT10	ENST00000257829	protein_coding
ENSG00000187742	1514.16	-0.388947	0.113652	2.92136e-05	0.00077665	ENSG00000187742	SECISBP2	ENST00000375807	protein_coding
ENSG00000160293	2236.58	0.412725	0.121863	2.92017e-05	0.00077665	ENSG00000160293	VAV2	ENST00000406606	protein_coding
ENSG00000100994	16174.9	0.568442	0.179802	2.91818e-05	0.00077665	ENSG00000100994	PYGB	ENST00000216962	protein_coding
ENSG00000117362	6297.16	-0.282214	0.0774704	2.95317e-05	0.000783085	ENSG00000117362	APH1A	ENST00000369109	protein_coding
ENSG00000087111	4248.26	-0.331577	0.0941369	2.95239e-05	0.000783085	ENSG00000087111	PIGS	ENST00000268758	protein_coding
ENSG00000158019	1986.5	-0.390812	0.114433	2.96647e-05	0.000784589	ENSG00000158019	BABAM2	ENST00000436924	protein_coding
ENSG00000102901	3142.12	0.420713	0.124802	2.96516e-05	0.000784589	ENSG00000102901	CENPT	ENST00000569862	protein_coding
ENSG00000257038	145.744	-0.820186	0.296546	2.97786e-05	0.000786591	ENSG00000257038	AP002761.3	ENST00000546324	lncRNA
ENSG00000100292	9573.5	0.748445	0.261239	3.00432e-05	0.000792563	ENSG00000100292	HMOX1	ENST00000412893	protein_coding
ENSG00000106804	308.347	0.560328	0.177113	3.01739e-05	0.000794991	ENSG00000106804	C5	ENST00000223642	protein_coding
ENSG00000165868	1056.68	0.458297	0.138337	3.02181e-05	0.000795138	ENSG00000165868	HSPA12A	ENST00000369209	protein_coding
ENSG00000102524	436.322	-1.00969	0.401782	3.11146e-05	0.000816669	ENSG00000102524	TNFSF13B	ENST00000486502	protein_coding
ENSG00000129657	2576.35	-0.391161	0.114992	3.11158e-05	0.000816669	ENSG00000129657	SEC14L1	ENST00000561721	protein_coding
ENSG00000188459	743.902	-0.359432	0.104122	3.13977e-05	0.00082302	ENSG00000188459	WASF4P	ENST00000444248	processed_pseudogene
ENSG00000249628	126.487	-1.06839	0.439844	3.1663e-05	0.000828918	ENSG00000249628	LINC00942	ENST00000515614	lncRNA
ENSG00000163349	1071.52	0.395679	0.116746	3.17382e-05	0.000829832	ENSG00000163349	HIPK1	ENST00000426820	protein_coding
ENSG00000254481	769.075	0.401074	0.118638	3.17796e-05	0.000829858	ENSG00000254481	PTP4A2P2	ENST00000534330	processed_pseudogene
ENSG00000007516	42.9549	-0.976339	0.384743	3.23684e-05	0.000844162	ENSG00000007516	BAIAP3	ENST00000426824	protein_coding
ENSG00000185924	55.0321	1.14045	0.495158	3.26488e-05	0.000850397	ENSG00000185924	RTN4RL1	ENST00000331238	protein_coding
ENSG00000119900	1878.76	-0.470611	0.143945	3.3062e-05	0.000860073	ENSG00000119900	OGFRL1	ENST00000370435	protein_coding
ENSG00000107186	3166.43	-0.364994	0.106485	3.31393e-05	0.000860993	ENSG00000107186	MPDZ	ENST00000319217	protein_coding
ENSG00000090530	4486.09	-0.59926	0.195278	3.34051e-05	0.000866436	ENSG00000090530	P3H2	ENST00000319332	protein_coding
ENSG00000135679	3708.03	-0.496469	0.153767	3.3433e-05	0.000866436	ENSG00000135679	MDM2	ENST00000258149	protein_coding
ENSG00000140937	8518.64	0.470512	0.144093	3.35357e-05	0.000866915	ENSG00000140937	CDH11	ENST00000564770	protein_coding
ENSG00000174177	1215.41	0.360518	0.105033	3.35343e-05	0.000866915	ENSG00000174177	CTU2	ENST00000453996	protein_coding
ENSG00000213763	31272.3	0.37825	0.111218	3.36516e-05	0.000868819	ENSG00000213763	ACTBP2	ENST00000515712	processed_pseudogene
ENSG00000253907	190.288	0.655707	0.220703	3.38575e-05	0.000873039	ENSG00000253907	AC021678.3	ENST00000517893	processed_pseudogene
ENSG00000154188	670.62	0.746986	0.265008	3.44453e-05	0.000885186	ENSG00000154188	ANGPT1	ENST00000517746	protein_coding
ENSG00000188483	1519.24	0.35919	0.104796	3.44576e-05	0.000885186	ENSG00000188483	IER5L	ENST00000372491	protein_coding
ENSG00000198373	3548.14	-0.321566	0.0917705	3.43877e-05	0.000885186	ENSG00000198373	WWP2	ENST00000359154	protein_coding
ENSG00000157150	227.391	0.654816	0.220804	3.45504e-05	0.000885359	ENSG00000157150	TIMP4	ENST00000287814	protein_coding
ENSG00000232332	67.4022	0.924758	0.35908	3.45157e-05	0.000885359	ENSG00000232332	AC233982.1	ENST00000451247	processed_pseudogene
ENSG00000227053	95.374	0.963084	0.38146	3.4755e-05	0.000889494	ENSG00000227053	AC105446.1	ENST00000441882	lncRNA
ENSG00000144712	322.798	0.534738	0.169658	3.55906e-05	0.000909749	ENSG00000144712	CAND2	ENST00000295989	protein_coding
ENSG00000125864	487.158	-0.592179	0.194079	3.65265e-05	0.000932514	ENSG00000125864	BFSP1	ENST00000377873	protein_coding
ENSG00000078246	2281.48	0.365876	0.107667	3.67436e-05	0.000936894	ENSG00000078246	TULP3	ENST00000540184	protein_coding
ENSG00000135686	1888.06	-0.375941	0.111234	3.68932e-05	0.000939544	ENSG00000135686	KLHL36	ENST00000564996	protein_coding
ENSG00000181649	1552.97	0.536024	0.170966	3.72902e-05	0.00094848	ENSG00000181649	PHLDA2	ENST00000314222	protein_coding
ENSG00000124587	3964.03	-0.359539	0.105639	3.75813e-05	0.000954704	ENSG00000124587	PEX6	ENST00000304611	protein_coding
ENSG00000158859	102.555	1.02841	0.428048	3.78573e-05	0.000960529	ENSG00000158859	ADAMTS4	ENST00000367996	protein_coding
ENSG00000100360	2049.3	-0.412171	0.12456	3.86863e-05	0.000980356	ENSG00000100360	IFT27	ENST00000340630	protein_coding
ENSG00000271780	126.459	-0.64183	0.218082	3.93475e-05	0.000995884	ENSG00000271780	AL118558.3	ENST00000607414	lncRNA
ENSG00000166128	1492.77	-0.500317	0.157801	3.97485e-05	0.0010048	ENSG00000166128	RAB8B	ENST00000321437	protein_coding
ENSG00000223745	969.028	-0.566485	0.184801	3.98284e-05	0.00100558	ENSG00000223745	CCDC18-AS1	ENST00000413606	lncRNA
ENSG00000198522	1649.57	0.336333	0.0980557	4.02829e-05	0.00101581	ENSG00000198522	GPN1	ENST00000481754	protein_coding
ENSG00000106633	58.0777	1.0724	0.465357	4.05714e-05	0.00102183	ENSG00000106633	GCK	ENST00000673284	protein_coding
ENSG00000205100	384.852	0.523801	0.167506	4.06954e-05	0.0010237	ENSG00000205100	HSP90AA4P	ENST00000506915	transcribed_processed_pseudogene
ENSG00000084764	1887.42	-0.491491	0.15476	4.08179e-05	0.00102553	ENSG00000084764	MAPRE3	ENST00000233121	protein_coding
ENSG00000167173	845.109	0.527123	0.16907	4.12243e-05	0.00103448	ENSG00000167173	C15orf39	ENST00000563905	protein_coding
ENSG00000058804	460.378	0.821226	0.311266	4.17698e-05	0.00104689	ENSG00000058804	NDC1	ENST00000371429	protein_coding
ENSG00000173442	8262.84	0.384252	0.115377	4.19588e-05	0.00105006	ENSG00000173442	EHBP1L1	ENST00000309295	protein_coding
ENSG00000187867	118.15	0.842592	0.323295	4.19983e-05	0.00105006	ENSG00000187867	PALM3	ENST00000661591	protein_coding
ENSG00000140682	11381.8	0.387467	0.116553	4.20666e-05	0.00105049	ENSG00000140682	TGFB1I1	ENST00000565454	protein_coding
ENSG00000178033	727.902	0.474438	0.148675	4.22369e-05	0.00105272	ENSG00000178033	CALHM5	ENST00000368599	protein_coding
ENSG00000108846	6584.86	-0.636381	0.21735	4.2258e-05	0.00105272	ENSG00000108846	ABCC3	ENST00000515707	protein_coding
ENSG00000159388	994.694	-0.423832	0.129835	4.25395e-05	0.00105845	ENSG00000159388	BTG2	ENST00000475157	protein_coding
ENSG00000236287	1343.13	0.433988	0.133675	4.29175e-05	0.00106527	ENSG00000236287	ZBED5	ENST00000525350	protein_coding
ENSG00000177096	1739.94	0.459545	0.143218	4.28935e-05	0.00106527	ENSG00000177096	PHETA2	ENST00000321753	protein_coding
ENSG00000235165	928.544	0.40161	0.121881	4.30613e-05	0.00106756	ENSG00000235165	CDK5P1	ENST00000442838	processed_pseudogene
ENSG00000061337	155.912	0.680577	0.239658	4.38588e-05	0.00108602	ENSG00000061337	LZTS1	ENST00000381569	protein_coding
ENSG00000270610	81.0443	-0.777914	0.290232	4.42261e-05	0.0010938	ENSG00000270610	AL160191.2	ENST00000603975	processed_pseudogene
ENSG00000105792	186.256	-0.874894	0.34465	4.45782e-05	0.00110118	ENSG00000105792	CFAP69	ENST00000389297	protein_coding
ENSG00000248208	2453.36	0.382278	0.115395	4.52339e-05	0.00111604	ENSG00000248208	WDR45P1	ENST00000502774	processed_pseudogene
ENSG00000169213	3817.42	0.474842	0.149858	4.54185e-05	0.00111792	ENSG00000169213	RAB3B	ENST00000371655	protein_coding
ENSG00000164615	1790.94	0.407645	0.124634	4.53852e-05	0.00111792	ENSG00000164615	CAMLG	ENST00000297156	protein_coding
ENSG00000021826	367.851	0.59845	0.201705	4.56133e-05	0.00112137	ENSG00000021826	CPS1	ENST00000417946	protein_coding
ENSG00000254244	761.588	0.390158	0.118468	4.62614e-05	0.00113594	ENSG00000254244	PAICSP4	ENST00000517543	processed_pseudogene
ENSG00000100739	766.896	0.49	0.156278	4.69293e-05	0.00115097	ENSG00000100739	BDKRB1	ENST00000216629	protein_coding
ENSG00000160695	2195.01	-0.366953	0.110288	4.72773e-05	0.00115675	ENSG00000160695	VPS11	ENST00000621676	protein_coding
ENSG00000139971	518.258	0.719347	0.261751	4.72751e-05	0.00115675	ENSG00000139971	ARMH4	ENST00000556788	protein_coding
ENSG00000180044	125.559	-0.930638	0.38212	4.7633e-05	0.00116204	ENSG00000180044	C3orf80	ENST00000326474	protein_coding
ENSG00000149591	41486.1	0.645976	0.22511	4.76809e-05	0.00116204	ENSG00000149591	TAGLN	ENST00000392951	protein_coding
ENSG00000059145	1041.03	-0.431032	0.133852	4.77194e-05	0.00116204	ENSG00000059145	UNKL	ENST00000403703	protein_coding
ENSG00000101194	1381.64	0.731804	0.268605	4.77176e-05	0.00116204	ENSG00000101194	SLC17A9	ENST00000370351	protein_coding
ENSG00000179406	498.606	-0.443823	0.138685	4.7809e-05	0.00116211	ENSG00000179406	LINC00174	ENST00000421767	lncRNA
ENSG00000110851	1255.8	-0.387212	0.117747	4.78917e-05	0.00116211	ENSG00000110851	PRDM4	ENST00000228437	protein_coding
ENSG00000138600	1162.62	0.346642	0.103096	4.78669e-05	0.00116211	ENSG00000138600	SPPL2A	ENST00000261854	protein_coding
ENSG00000116062	1883.7	0.350063	0.104449	4.85789e-05	0.0011774	ENSG00000116062	MSH6	ENST00000607272	protein_coding
ENSG00000173535	93.1271	-1.037	0.456875	4.8772e-05	0.00118068	ENSG00000173535	TNFRSF10C	ENST00000356864	protein_coding
ENSG00000103489	1167.37	0.658958	0.232504	4.94639e-05	0.00119603	ENSG00000103489	XYLT1	ENST00000261381	protein_coding
ENSG00000267309	42.5182	-0.813739	0.315164	4.97468e-05	0.00120146	ENSG00000267309	AC092295.2	ENST00000592087	lncRNA
ENSG00000173065	590.445	-0.45548	0.143726	5.00128e-05	0.00120646	ENSG00000173065	FAM222B	ENST00000581407	protein_coding
ENSG00000272391	1924.38	0.343746	0.102441	5.01262e-05	0.00120778	ENSG00000272391	POM121C	ENST00000614583	protein_coding
ENSG00000095209	326.852	-0.531469	0.174407	5.03456e-05	0.00121133	ENSG00000095209	TMEM38B	ENST00000434214	protein_coding
ENSG00000133030	7913.33	0.328779	0.0971028	5.03912e-05	0.00121133	ENSG00000133030	MPRIP	ENST00000577514	protein_coding
ENSG00000068383	2154.14	0.420651	0.130665	5.05724e-05	0.00121427	ENSG00000068383	INPP5A	ENST00000368594	protein_coding
ENSG00000198455	510.551	-0.469357	0.149296	5.0678e-05	0.00121539	ENSG00000198455	ZXDB	ENST00000374888	protein_coding
ENSG00000175183	620.76	-0.631798	0.220033	5.09174e-05	0.00121971	ENSG00000175183	CSRP2	ENST00000311083	protein_coding
ENSG00000115041	161.954	1.09498	0.513518	5.17541e-05	0.00123831	ENSG00000115041	KCNIP3	ENST00000295225	protein_coding
ENSG00000147509	570.493	-0.601635	0.20627	5.20402e-05	0.00124371	ENSG00000147509	RGS20	ENST00000297313	protein_coding
ENSG00000172086	1182.27	0.43771	0.137562	5.25015e-05	0.00125328	ENSG00000172086	KRCC1	ENST00000347055	protein_coding
ENSG00000115155	20.5576	1.22334	0.770693	5.2802e-05	0.00125899	ENSG00000115155	OTOF	ENST00000338581	protein_coding
ENSG00000157827	979.18	0.491967	0.159041	5.32373e-05	0.0012679	ENSG00000157827	FMNL2	ENST00000288670	protein_coding
ENSG00000118257	2921.04	0.569151	0.19227	5.40979e-05	0.00128691	ENSG00000118257	NRP2	ENST00000464003	protein_coding
ENSG00000115363	940.398	0.57967	0.197379	5.49191e-05	0.00130493	ENSG00000115363	EVA1A	ENST00000490746	protein_coding
ENSG00000095383	3748.71	-0.434651	0.137014	5.51077e-05	0.0013079	ENSG00000095383	TBC1D2	ENST00000375063	protein_coding
ENSG00000265808	5993.6	-0.256348	0.072054	5.52982e-05	0.00131091	ENSG00000265808	SEC22B	ENST00000578049	protein_coding
ENSG00000108830	155.654	0.856311	0.345741	5.54462e-05	0.00131291	ENSG00000108830	RND2	ENST00000587117	protein_coding
ENSG00000176692	928.825	0.627297	0.220347	5.58655e-05	0.00132131	ENSG00000176692	FOXC2	ENST00000649859	protein_coding
ENSG00000213654	327.098	-0.6106	0.212376	5.60954e-05	0.00132523	ENSG00000213654	GPSM3	ENST00000487761	protein_coding
ENSG00000143344	2704.67	-0.446343	0.141806	5.63262e-05	0.00132763	ENSG00000143344	RGL1	ENST00000304685	protein_coding
ENSG00000238247	540.93	0.557155	0.187748	5.62948e-05	0.00132763	ENSG00000238247	AC006210.2	ENST00000367074	processed_pseudogene
ENSG00000172728	212.117	0.525587	0.174075	5.65938e-05	0.00133242	ENSG00000172728	FUT10	ENST00000327671	protein_coding
ENSG00000151376	1170.65	-0.487623	0.158295	5.67229e-05	0.00133393	ENSG00000151376	ME3	ENST00000393324	protein_coding
ENSG00000114948	793.816	0.586235	0.20119	5.68099e-05	0.00133445	ENSG00000114948	ADAM23	ENST00000264377	protein_coding
ENSG00000177025	41.7534	-1.03212	0.469279	5.69485e-05	0.00133466	ENSG00000177025	C19orf18	ENST00000314391	protein_coding
ENSG00000047634	528.812	-0.480756	0.155558	5.6886e-05	0.00133466	ENSG00000047634	SCML1	ENST00000380045	protein_coding
ENSG00000196535	5910.29	0.439996	0.139542	5.71479e-05	0.00133781	ENSG00000196535	MYO18A	ENST00000527372	protein_coding
ENSG00000135778	1102.43	-0.373668	0.114564	5.72554e-05	0.0013388	ENSG00000135778	NTPCR	ENST00000494689	protein_coding
ENSG00000233994	1680.12	0.416239	0.130547	5.75891e-05	0.00134508	ENSG00000233994	GDI2P2	ENST00000445131	processed_pseudogene
ENSG00000168385	18927.9	0.239849	0.0666394	5.79226e-05	0.00135133	ENSG00000168385	SEPTIN2	ENST00000391973	protein_coding
ENSG00000276805	134.479	-0.646687	0.231854	5.96232e-05	0.00138629	ENSG00000276805	AL133216.2	ENST00000622550	transcribed_unprocessed_pseudogene
ENSG00000179776	50.9515	-1.16356	0.63933	5.96023e-05	0.00138629	ENSG00000179776	CDH5	ENST00000341529	protein_coding
ENSG00000141543	4619.37	0.336437	0.101227	5.95398e-05	0.00138629	ENSG00000141543	EIF4A3	ENST00000649764	protein_coding
ENSG00000154930	617.82	-0.500613	0.16468	6.0356e-05	0.00140174	ENSG00000154930	ACSS1	ENST00000484396	protein_coding
ENSG00000225422	905.648	-0.432838	0.137518	6.04858e-05	0.00140317	ENSG00000225422	RBMS1P1	ENST00000417216	processed_pseudogene
ENSG00000109466	616.352	0.478686	0.155849	6.11282e-05	0.00141648	ENSG00000109466	KLHL2	ENST00000226725	protein_coding
ENSG00000143458	860.955	-0.437256	0.139579	6.20858e-05	0.00143705	ENSG00000143458	GABPB2	ENST00000462520	protein_coding
ENSG00000180425	101.736	-0.94397	0.410549	6.21655e-05	0.00143728	ENSG00000180425	C11orf71	ENST00000325636	protein_coding
ENSG00000154114	609.771	-0.415997	0.131425	6.24006e-05	0.0014411	ENSG00000154114	TBCEL	ENST00000529397	protein_coding
ENSG00000205464	282.841	-0.738847	0.283436	6.32982e-05	0.00146019	ENSG00000205464	ATP6AP1L	ENST00000380167	protein_coding
ENSG00000025772	1985.58	0.497893	0.164458	6.36522e-05	0.00146671	ENSG00000025772	TOMM34	ENST00000372813	protein_coding
ENSG00000198892	2107.03	0.367307	0.113342	6.42556e-05	0.00147896	ENSG00000198892	SHISA4	ENST00000464117	protein_coding
ENSG00000142794	651.902	0.50021	0.165769	6.48862e-05	0.0014918	ENSG00000142794	NBPF3	ENST00000454000	protein_coding
ENSG00000258978	125.157	0.849179	0.350797	6.51864e-05	0.00149703	ENSG00000258978	HIF1AP1	ENST00000553642	processed_pseudogene
ENSG00000135801	481.922	0.433772	0.138904	6.5366e-05	0.00149948	ENSG00000135801	TAF5L	ENST00000366676	protein_coding
ENSG00000159346	2137.88	0.285752	0.0834988	6.58206e-05	0.00150655	ENSG00000159346	ADIPOR1	ENST00000340990	protein_coding
ENSG00000212710	237.283	-0.582689	0.203047	6.58025e-05	0.00150655	ENSG00000212710	CTAGE1	ENST00000525417	protein_coding
ENSG00000135473	1849.54	-0.387402	0.121202	6.61272e-05	0.00150882	ENSG00000135473	PAN2	ENST00000551359	protein_coding
ENSG00000140961	4458.11	-0.605551	0.214214	6.60887e-05	0.00150882	ENSG00000140961	OSGIN1	ENST00000566667	protein_coding
ENSG00000129911	1075.21	0.449566	0.145308	6.61394e-05	0.00150882	ENSG00000129911	KLF16	ENST00000541015	protein_coding
ENSG00000062598	2062.78	0.298713	0.0882553	6.62763e-05	0.00151026	ENSG00000062598	ELMO2	ENST00000290246	protein_coding
ENSG00000260727	11.7264	1.16736	0.776311	6.85132e-05	0.00155951	ENSG00000260727	SLC7A5P1	ENST00000568957	unprocessed_pseudogene
ENSG00000174917	1275.11	0.407592	0.129569	6.98944e-05	0.00158919	ENSG00000174917	MICOS13	ENST00000585605	protein_coding
ENSG00000119772	931.554	-0.366823	0.114057	7.02756e-05	0.00159609	ENSG00000119772	DNMT3A	ENST00000264709	protein_coding
ENSG00000244945	62.5721	-0.860542	0.363533	7.10461e-05	0.00161181	ENSG00000244945	AC136604.2	ENST00000500262	lncRNA
ENSG00000226802	174.525	0.695794	0.263944	7.12026e-05	0.00161358	ENSG00000226802	AL442647.1	ENST00000429864	processed_pseudogene
ENSG00000072195	7270.69	0.454695	0.148467	7.1282e-05	0.00161361	ENSG00000072195	SPEG	ENST00000312358	protein_coding
ENSG00000125814	652.656	-0.488802	0.16273	7.18855e-05	0.00162548	ENSG00000125814	NAPB	ENST00000377026	protein_coding
ENSG00000188375	10638	-0.400405	0.127313	7.30147e-05	0.0016492	ENSG00000188375	H3F3C	ENST00000340398	protein_coding
ENSG00000050438	170.697	0.997531	0.468375	7.32479e-05	0.00165266	ENSG00000050438	SLC4A8	ENST00000535225	protein_coding
ENSG00000173674	1717.84	0.343198	0.105574	7.34315e-05	0.00165498	ENSG00000173674	EIF1AX	ENST00000379607	protein_coding
ENSG00000176014	12504.6	0.507717	0.171283	7.35906e-05	0.00165676	ENSG00000176014	TUBB6	ENST00000590693	protein_coding
ENSG00000149577	5268.63	-0.29392	0.0872628	7.38093e-05	0.00165986	ENSG00000149577	SIDT2	ENST00000324225	protein_coding
ENSG00000178927	3204.91	0.338269	0.103779	7.39086e-05	0.00166028	ENSG00000178927	CYBC1	ENST00000306645	protein_coding
ENSG00000184277	1497.49	-0.360375	0.11227	7.50189e-05	0.00168338	ENSG00000184277	TM2D3	ENST00000619579	protein_coding
ENSG00000111328	2669.54	0.454446	0.149437	7.65175e-05	0.00171514	ENSG00000111328	CDK2AP1	ENST00000652466	protein_coding
ENSG00000102218	703.353	0.343233	0.105994	7.6759e-05	0.00171868	ENSG00000102218	RP2	ENST00000218340	protein_coding
ENSG00000162600	633.811	-0.451935	0.148665	7.78253e-05	0.00174067	ENSG00000162600	OMA1	ENST00000467509	protein_coding
ENSG00000100030	4531.58	0.288875	0.0858081	7.81762e-05	0.00174661	ENSG00000100030	MAPK1	ENST00000215832	protein_coding
ENSG00000283196	658.618	0.40305	0.129211	7.84468e-05	0.00175076	ENSG00000283196	AC006453.2	ENST00000636531	transcribed_unprocessed_pseudogene
ENSG00000146083	1215.44	-0.388942	0.123753	7.87369e-05	0.00175533	ENSG00000146083	RNF44	ENST00000274811	protein_coding
ENSG00000274070	145.761	0.721511	0.282786	7.8862e-05	0.00175622	ENSG00000274070	CASTOR2	ENST00000616305	protein_coding
ENSG00000123268	782.947	0.463008	0.153476	7.90194e-05	0.00175782	ENSG00000123268	ATF1	ENST00000552510	protein_coding
ENSG00000078043	749.64	0.441733	0.144755	7.91665e-05	0.00175919	ENSG00000078043	PIAS2	ENST00000585916	protein_coding
ENSG00000272405	36.3733	-1.0115	0.493397	8.04556e-05	0.00178398	ENSG00000272405	AL365181.3	ENST00000605886	lncRNA
ENSG00000105329	11893.2	0.366079	0.11516	8.04353e-05	0.00178398	ENSG00000105329	TGFB1	ENST00000598758	protein_coding
ENSG00000077713	1316.51	0.38746	0.123544	8.12819e-05	0.00180036	ENSG00000077713	SLC25A43	ENST00000217909	protein_coding
ENSG00000113328	7457.94	-0.418682	0.136155	8.31983e-05	0.00184083	ENSG00000113328	CCNG1	ENST00000512163	protein_coding
ENSG00000006125	6361.71	-0.238546	0.068105	8.47178e-05	0.00187244	ENSG00000006125	AP2B1	ENST00000589774	protein_coding
ENSG00000186340	28797.9	0.515501	0.1778	8.59633e-05	0.00189793	ENSG00000186340	THBS2	ENST00000366787	protein_coding
ENSG00000169255	644.458	0.418763	0.136662	8.61888e-05	0.00190086	ENSG00000169255	B3GALNT1	ENST00000392781	protein_coding
ENSG00000185275	10.9644	1.09707	1.10944	8.78809e-05	0.00193611	ENSG00000185275	CD24P4	ENST00000382840	processed_pseudogene
ENSG00000100034	2953.99	0.326175	0.100775	8.82901e-05	0.00194304	ENSG00000100034	PPM1F	ENST00000263212	protein_coding
ENSG00000198168	341.839	-0.81178	0.345859	8.93802e-05	0.00196493	ENSG00000198168	SVIP	ENST00000525670	protein_coding
ENSG00000163904	1403.23	-0.331463	0.102918	8.94887e-05	0.00196522	ENSG00000163904	SENP2	ENST00000430355	protein_coding
ENSG00000058668	10930.8	0.395696	0.127953	8.96561e-05	0.0019668	ENSG00000058668	ATP2B4	ENST00000357681	protein_coding
ENSG00000141753	106748	0.347694	0.109215	8.99871e-05	0.00197195	ENSG00000141753	IGFBP4	ENST00000269593	protein_coding
ENSG00000100577	1750.36	-0.420011	0.137933	9.11548e-05	0.00199542	ENSG00000100577	GSTZ1	ENST00000216465	protein_coding
ENSG00000254158	412.327	0.477243	0.161994	9.14516e-05	0.00199979	ENSG00000254158	AC104117.4	ENST00000521486	processed_pseudogene
ENSG00000059377	163.8	-0.721752	0.289873	9.20753e-05	0.00200916	ENSG00000059377	TBXAS1	ENST00000493340	protein_coding
ENSG00000186480	13560.5	-0.481307	0.163887	9.20667e-05	0.00200916	ENSG00000186480	INSIG1	ENST00000340368	protein_coding
ENSG00000160072	2124.34	0.353069	0.111567	9.24517e-05	0.0020131	ENSG00000160072	ATAD3B	ENST00000673477	protein_coding
ENSG00000175634	2603.5	-0.362196	0.115114	9.23805e-05	0.0020131	ENSG00000175634	RPS6KB2	ENST00000530623	protein_coding
ENSG00000158008	789.1	0.554204	0.197737	9.27425e-05	0.0020173	ENSG00000158008	EXTL1	ENST00000481377	protein_coding
ENSG00000142552	16609.9	0.444316	0.148303	9.33713e-05	0.00202883	ENSG00000142552	RCN3	ENST00000270645	protein_coding
ENSG00000198520	77.7405	-0.823981	0.35716	9.36028e-05	0.00203171	ENSG00000198520	ARMH1	ENST00000424484	protein_coding
ENSG00000175611	198.543	-0.59296	0.217635	9.39656e-05	0.00203744	ENSG00000175611	LINC00476	ENST00000433656	lncRNA
ENSG00000084636	37182.3	0.519856	0.181724	9.42131e-05	0.00204066	ENSG00000084636	COL16A1	ENST00000373672	protein_coding
ENSG00000166997	1725.43	0.406919	0.133168	9.48692e-05	0.00205271	ENSG00000166997	CNPY4	ENST00000262932	protein_coding
ENSG00000138792	177.2	-0.997221	0.503112	9.51146e-05	0.00205585	ENSG00000138792	ENPEP	ENST00000510961	protein_coding
ENSG00000161011	55116	-0.403146	0.1318	9.59999e-05	0.00207281	ENSG00000161011	SQSTM1	ENST00000506042	protein_coding
ENSG00000257376	2427.09	-0.285494	0.0860241	9.62541e-05	0.00207612	ENSG00000257376	AC079601.2	ENST00000547729	processed_pseudogene
ENSG00000075651	1120.24	-0.452936	0.152523	9.6861e-05	0.00208703	ENSG00000075651	PLD1	ENST00000463281	protein_coding
ENSG00000149532	3019.47	-0.262437	0.0774815	9.69776e-05	0.00208735	ENSG00000149532	CPSF7	ENST00000340437	protein_coding
ENSG00000260805	63.233	-0.707592	0.283873	9.75458e-05	0.00209739	ENSG00000260805	AC092803.1	ENST00000564287	lncRNA
ENSG00000176170	2018.37	0.562108	0.203044	9.7999e-05	0.00210493	ENSG00000176170	SPHK1	ENST00000591651	protein_coding
ENSG00000123200	4081.19	0.299259	0.0914087	9.84503e-05	0.00211242	ENSG00000123200	ZC3H13	ENST00000242848	protein_coding
ENSG00000188177	471.036	-0.567373	0.20603	9.92587e-05	0.00212755	ENSG00000188177	ZC3H6	ENST00000409871	protein_coding
ENSG00000063244	8779.07	0.271499	0.0810608	0.000100286	0.00214734	ENSG00000063244	U2AF2	ENST00000450554	protein_coding
ENSG00000183569	116.272	0.620604	0.234743	0.000101219	0.00216505	ENSG00000183569	SERHL2	ENST00000447870	protein_coding
ENSG00000226419	298.833	0.506363	0.177084	0.000101678	0.00217262	ENSG00000226419	SLC16A1-AS1	ENST00000416193	lncRNA
ENSG00000154736	1920.94	-0.663141	0.259103	0.000101798	0.00217291	ENSG00000154736	ADAMTS5	ENST00000284987	protein_coding
ENSG00000133612	4900.98	0.370101	0.119311	0.000101974	0.00217442	ENSG00000133612	AGAP3	ENST00000490097	protein_coding
ENSG00000127603	8976.19	0.329283	0.103421	0.00010361	0.00220702	ENSG00000127603	MACF1	ENST00000484793	protein_coding
ENSG00000168779	26.3095	1.05939	0.622442	0.000103743	0.00220756	ENSG00000168779	SHOX2	ENST00000490689	protein_coding
ENSG00000230701	977.34	-0.370635	0.119755	0.000104063	0.00221209	ENSG00000230701	FBXW4P1	ENST00000426721	processed_pseudogene
ENSG00000163013	126.475	0.726129	0.298851	0.000104805	0.00222327	ENSG00000163013	FBXO41	ENST00000521871	protein_coding
ENSG00000088387	543.888	0.520461	0.184333	0.000104739	0.00222327	ENSG00000088387	DOCK9	ENST00000448493	protein_coding
ENSG00000141934	532.011	0.461419	0.157591	0.000105365	0.00223284	ENSG00000141934	PLPP2	ENST00000327790	protein_coding
ENSG00000143147	861.251	0.42485	0.142284	0.000107451	0.00227471	ENSG00000143147	GPR161	ENST00000367838	protein_coding
ENSG00000092096	1914.07	0.339837	0.107938	0.000107836	0.00228051	ENSG00000092096	SLC22A17	ENST00000354772	protein_coding
ENSG00000066185	21.9804	-1.05488	0.847623	0.000107987	0.00228137	ENSG00000066185	ZMYND12	ENST00000372565	protein_coding
ENSG00000197818	1007.37	-0.408625	0.135661	0.000108383	0.00228739	ENSG00000197818	SLC9A8	ENST00000361573	protein_coding
ENSG00000174939	341.664	0.585352	0.217887	0.000108605	0.00228972	ENSG00000174939	ASPHD1	ENST00000563177	protein_coding
ENSG00000158806	95.6375	-0.999639	0.529823	0.000109038	0.00229648	ENSG00000158806	NPM2	ENST00000520125	protein_coding
ENSG00000171658	1204.96	-0.515671	0.183387	0.000111181	0.00233924	ENSG00000171658	NMRAL2P	ENST00000423298	transcribed_unprocessed_pseudogene
ENSG00000251647	114.272	-0.630754	0.243787	0.000111484	0.00234321	ENSG00000251647	AC114781.4	ENST00000513707	processed_pseudogene
ENSG00000141994	983.964	0.398351	0.13189	0.000112144	0.00235467	ENSG00000141994	DUS3L	ENST00000590343	protein_coding
ENSG00000242125	1083.78	0.378686	0.123977	0.000113148	0.00237333	ENSG00000242125	SNHG3	ENST00000413987	lncRNA
ENSG00000132837	291.403	-0.707801	0.291335	0.000113992	0.0023886	ENSG00000132837	DMGDH	ENST00000255189	protein_coding
ENSG00000139364	1182.37	-0.618771	0.23798	0.000114716	0.00240134	ENSG00000139364	TMEM132B	ENST00000418253	protein_coding
ENSG00000114861	1370.98	0.439441	0.149511	0.00011485	0.0024017	ENSG00000114861	FOXP1	ENST00000318789	protein_coding
ENSG00000182916	380.67	0.488644	0.171453	0.00011513	0.00240511	ENSG00000182916	TCEAL7	ENST00000332431	protein_coding
ENSG00000096093	1305.27	-0.412323	0.138145	0.000115931	0.00241938	ENSG00000096093	EFHC1	ENST00000637849	protein_coding
ENSG00000118816	12310.8	-0.263643	0.079184	0.00011772	0.00245175	ENSG00000118816	CCNI	ENST00000237654	protein_coding
ENSG00000164484	1625.42	0.511872	0.182849	0.000117709	0.00245175	ENSG00000164484	TMEM200A	ENST00000296978	protein_coding
ENSG00000125733	7240.94	-0.275618	0.0838408	0.000119634	0.0024891	ENSG00000125733	TRIP10	ENST00000600428	protein_coding
ENSG00000110435	1733.55	-0.339968	0.109099	0.000120387	0.00250223	ENSG00000110435	PDHX	ENST00000533550	protein_coding
ENSG00000106397	15592	0.264657	0.0797699	0.000121345	0.00251959	ENSG00000106397	PLOD3	ENST00000454310	protein_coding
ENSG00000122786	62661.7	0.433272	0.148033	0.000123604	0.00256392	ENSG00000122786	CALD1	ENST00000417172	protein_coding
ENSG00000203965	387.829	-0.457172	0.158584	0.000123947	0.00256844	ENSG00000203965	EFCAB7	ENST00000480886	protein_coding
ENSG00000156831	1102.32	-0.394095	0.131518	0.000124418	0.00257553	ENSG00000156831	NSMCE2	ENST00000523741	protein_coding
ENSG00000088882	405.633	0.717081	0.301861	0.00012454	0.00257553	ENSG00000088882	CPXM1	ENST00000380605	protein_coding
ENSG00000165684	2103.17	0.373382	0.123025	0.000124967	0.00258178	ENSG00000165684	SNAPC4	ENST00000298532	protein_coding
ENSG00000134318	2974.18	-0.28834	0.0891457	0.000126141	0.00260341	ENSG00000134318	ROCK2	ENST00000315872	protein_coding
ENSG00000240912	172.789	-0.511317	0.184474	0.00012791	0.00263728	ENSG00000240912	AC092896.1	ENST00000465850	processed_pseudogene
ENSG00000255387	313.712	0.523125	0.19032	0.000128059	0.00263771	ENSG00000255387	AC015689.1	ENST00000528172	processed_pseudogene
ENSG00000223403	478.304	0.528293	0.192965	0.000128381	0.0026417	ENSG00000223403	MEG9	ENST00000665822	lncRNA
ENSG00000089335	1157.69	-0.307211	0.09673	0.000128925	0.00265025	ENSG00000089335	ZNF302	ENST00000512455	protein_coding
ENSG00000095752	294.041	0.578436	0.219823	0.000130839	0.0026869	ENSG00000095752	IL11	ENST00000264563	protein_coding
ENSG00000140853	2325.78	0.483015	0.171609	0.000131927	0.00270655	ENSG00000140853	NLRC5	ENST00000539881	protein_coding
ENSG00000206530	99.0169	-0.759405	0.334649	0.000132629	0.00271824	ENSG00000206530	CFAP44	ENST00000489244	protein_coding
ENSG00000272711	72.5645	0.62454	0.246674	0.000132917	0.00272	ENSG00000272711	AC019069.1	ENST00000610008	lncRNA
ENSG00000270442	929.921	-0.340067	0.11017	0.000132979	0.00272	ENSG00000270442	AC008725.1	ENST00000605123	processed_pseudogene
ENSG00000015532	2611.14	0.362226	0.119286	0.000134015	0.00273846	ENSG00000015532	XYLT2	ENST00000017003	protein_coding
ENSG00000074603	1277.06	0.338143	0.109552	0.000135035	0.00275656	ENSG00000074603	DPP8	ENST00000341861	protein_coding
ENSG00000103111	1344.14	-0.355262	0.116581	0.000135756	0.00276854	ENSG00000103111	MON1B	ENST00000569610	protein_coding
ENSG00000121281	1177.47	0.296642	0.0930214	0.000136176	0.00277306	ENSG00000121281	ADCY7	ENST00000564965	protein_coding
ENSG00000161513	5109.67	-0.367841	0.121797	0.000136248	0.00277306	ENSG00000161513	FDXR	ENST00000583881	protein_coding
ENSG00000176422	467.674	-0.375984	0.125235	0.000136938	0.0027816	ENSG00000176422	SPRYD4	ENST00000338146	protein_coding
ENSG00000005884	11933.5	-0.450842	0.157531	0.000136897	0.0027816	ENSG00000005884	ITGA3	ENST00000506401	protein_coding
ENSG00000013016	1284.78	0.556446	0.209341	0.000137219	0.00278182	ENSG00000013016	EHD3	ENST00000322054	protein_coding
ENSG00000147421	481.622	-0.514132	0.187502	0.000137142	0.00278182	ENSG00000147421	HMBOX1	ENST00000287701	protein_coding
ENSG00000088038	2113.91	0.382401	0.128056	0.000138462	0.00280426	ENSG00000088038	CNOT3	ENST00000221232	protein_coding
ENSG00000259721	260.852	-0.548317	0.205533	0.000139733	0.00282723	ENSG00000259721	AC090877.2	ENST00000558441	lncRNA
ENSG00000136630	1703.54	-0.499448	0.180731	0.000139876	0.00282734	ENSG00000136630	HLX	ENST00000366903	protein_coding
ENSG00000138378	219.427	-0.621848	0.247074	0.000140074	0.00282856	ENSG00000138378	STAT4	ENST00000358470	protein_coding
ENSG00000100614	1272.68	0.388276	0.130797	0.000141294	0.0028504	ENSG00000100614	PPM1A	ENST00000325642	protein_coding
ENSG00000164062	5819.7	0.298028	0.09392	0.00014192	0.00285765	ENSG00000164062	APEH	ENST00000296456	protein_coding
ENSG00000165879	198.701	-0.503544	0.183072	0.000141931	0.00285765	ENSG00000165879	FRAT1	ENST00000371021	protein_coding
ENSG00000104951	29.4211	0.975645	0.556641	0.000143292	0.00288222	ENSG00000104951	IL4I1	ENST00000391826	protein_coding
ENSG00000135821	3088.56	0.328549	0.106332	0.000144141	0.00289648	ENSG00000135821	GLUL	ENST00000642379	protein_coding
ENSG00000169972	920.81	0.415016	0.142573	0.000144446	0.00289977	ENSG00000169972	PUSL1	ENST00000379031	protein_coding
ENSG00000198055	521.017	-0.513214	0.188322	0.00014459	0.00289983	ENSG00000198055	GRK6	ENST00000502598	protein_coding
ENSG00000228695	99.3455	-0.798706	0.371085	0.000146058	0.00292642	ENSG00000228695	CES1P1	ENST00000574030	transcribed_unprocessed_pseudogene
ENSG00000163785	1169.55	0.389565	0.131824	0.000146354	0.00292951	ENSG00000163785	RYK	ENST00000484106	protein_coding
ENSG00000204394	7400.59	0.306302	0.0975089	0.000146583	0.00293124	ENSG00000204394	VARS	ENST00000470953	protein_coding
ENSG00000116525	385.608	0.374626	0.125549	0.000146733	0.00293138	ENSG00000116525	TRIM62	ENST00000291416	protein_coding
ENSG00000168502	2006.69	0.646058	0.263927	0.000147069	0.00293412	ENSG00000168502	MTCL1	ENST00000306329	protein_coding
ENSG00000128266	53.5022	0.793491	0.367567	0.000147155	0.00293412	ENSG00000128266	GNAZ	ENST00000615612	protein_coding
ENSG00000196295	660.695	-0.395301	0.134572	0.000149502	0.00297729	ENSG00000196295	GARS-DT	ENST00000434399	lncRNA
ENSG00000130312	1090.67	0.329238	0.106992	0.00014961	0.00297729	ENSG00000130312	MRPL34	ENST00000595444	protein_coding
ENSG00000106086	336.563	-0.566818	0.21769	0.00015006	0.00298337	ENSG00000106086	PLEKHA8	ENST00000483799	protein_coding
ENSG00000143412	236.729	0.513195	0.189272	0.000150351	0.00298627	ENSG00000143412	ANXA9	ENST00000368947	protein_coding
ENSG00000153029	1551.12	-0.408512	0.140391	0.000150654	0.00298939	ENSG00000153029	MR1	ENST00000486453	protein_coding
ENSG00000227544	33.0172	-0.997393	0.732417	0.000150835	0.0029901	ENSG00000227544	AC018647.1	ENST00000432866	lncRNA
ENSG00000170473	1141.71	-0.289798	0.0911968	0.000151523	0.00300086	ENSG00000170473	PYM1	ENST00000408946	protein_coding
ENSG00000113300	698.201	0.321024	0.103793	0.000151846	0.00300148	ENSG00000113300	CNOT6	ENST00000261951	protein_coding
ENSG00000124532	567.584	-0.479619	0.172928	0.00015174	0.00300148	ENSG00000124532	MRS2	ENST00000483634	protein_coding
ENSG00000196139	11214.4	-0.479696	0.173327	0.000154328	0.00304762	ENSG00000196139	AKR1C3	ENST00000605781	protein_coding
ENSG00000105829	551.41	0.519175	0.193228	0.000155797	0.00307366	ENSG00000105829	BET1	ENST00000357520	protein_coding
ENSG00000112210	1054.16	0.544915	0.206902	0.000156259	0.00307982	ENSG00000112210	RAB23	ENST00000317483	protein_coding
ENSG00000079308	10297.5	0.438294	0.154362	0.000157496	0.00310124	ENSG00000079308	TNS1	ENST00000646520	protein_coding
ENSG00000072818	299.364	-0.443602	0.156811	0.000157732	0.00310292	ENSG00000072818	ACAP1	ENST00000158762	protein_coding
ENSG00000068028	2966.48	0.325164	0.106014	0.000160035	0.00314522	ENSG00000068028	RASSF1	ENST00000327761	protein_coding
ENSG00000153443	1337.36	0.431952	0.151814	0.000160466	0.00315067	ENSG00000153443	UBALD1	ENST00000590891	protein_coding
ENSG00000152520	802.357	-0.356675	0.119155	0.000160814	0.0031545	ENSG00000152520	PAN3	ENST00000503791	protein_coding
ENSG00000166925	5745.48	-0.281823	0.0885155	0.000160969	0.00315454	ENSG00000166925	TSC22D4	ENST00000496728	protein_coding
ENSG00000069974	626.033	0.412338	0.143224	0.000162258	0.00317375	ENSG00000069974	RAB27A	ENST00000396307	protein_coding
ENSG00000267100	749.443	-0.485026	0.177009	0.000162202	0.00317375	ENSG00000267100	ILF3-DT	ENST00000591501	lncRNA
ENSG00000121940	1323.83	0.369787	0.124827	0.000162577	0.00317697	ENSG00000121940	CLCC1	ENST00000356970	protein_coding
ENSG00000006534	6161.28	-0.275894	0.0862748	0.000163326	0.00318857	ENSG00000006534	ALDH3B1	ENST00000614849	protein_coding
ENSG00000119705	862.145	0.427923	0.150389	0.000164191	0.00320242	ENSG00000119705	SLIRP	ENST00000557342	protein_coding
ENSG00000103184	12.1207	-0.923554	0.908754	0.000164631	0.00320797	ENSG00000103184	SEC14L5	ENST00000251170	protein_coding
ENSG00000092531	864.35	-0.378681	0.128904	0.000166038	0.00323233	ENSG00000092531	SNAP23	ENST00000568745	protein_coding
ENSG00000185339	1118.4	-0.58483	0.231468	0.0001665	0.00323826	ENSG00000185339	TCN2	ENST00000215838	protein_coding
ENSG00000175182	950.788	0.389331	0.133557	0.00016671	0.00323928	ENSG00000175182	FAM131A	ENST00000450976	protein_coding
ENSG00000128656	753.583	0.618165	0.252124	0.000168302	0.0032629	ENSG00000128656	CHN1	ENST00000295497	protein_coding
ENSG00000248508	178.874	-0.721612	0.322432	0.000168298	0.0032629	ENSG00000248508	SRP14-AS1	ENST00000559012	lncRNA
ENSG00000101966	1146.43	-0.344724	0.114685	0.000168401	0.0032629	ENSG00000101966	XIAP	ENST00000422098	protein_coding
ENSG00000187391	479.785	-0.453949	0.163015	0.000169768	0.00328628	ENSG00000187391	MAGI2	ENST00000354212	protein_coding
ENSG00000070413	4650.56	-0.347456	0.11596	0.000170274	0.00329297	ENSG00000070413	DGCR2	ENST00000389262	protein_coding
ENSG00000211445	3244.47	-0.613744	0.250262	0.000172048	0.00332417	ENSG00000211445	GPX3	ENST00000388825	protein_coding
ENSG00000160606	266.552	0.545735	0.210345	0.000172886	0.00333723	ENSG00000160606	TLCD1	ENST00000292090	protein_coding
ENSG00000168389	76.5108	0.851061	0.433647	0.000173389	0.00334379	ENSG00000168389	MFSD2A	ENST00000372811	protein_coding
ENSG00000267185	1462.76	0.355511	0.119657	0.000174486	0.00336179	ENSG00000267185	PTP4A2P1	ENST00000590314	processed_pseudogene
ENSG00000080573	9195.66	-0.448016	0.160784	0.000174747	0.00336368	ENSG00000080573	COL5A3	ENST00000264828	protein_coding
ENSG00000099956	5779.55	-0.294779	0.0944782	0.000175825	0.00338127	ENSG00000099956	SMARCB1	ENST00000407422	protein_coding
ENSG00000029534	248.797	0.560707	0.21937	0.000176141	0.00338418	ENSG00000029534	ANK1	ENST00000347528	protein_coding
ENSG00000263740	54.1025	0.948763	0.570281	0.000177317	0.00340359	ENSG00000263740	RN7SL4P	ENST00000584058	misc_RNA
ENSG00000167780	73.8745	0.860037	0.446485	0.000178654	0.00342606	ENSG00000167780	SOAT2	ENST00000551896	protein_coding
ENSG00000183579	241.711	0.49348	0.183554	0.000179216	0.00343364	ENSG00000183579	ZNRF3	ENST00000544604	protein_coding
ENSG00000149571	1066.85	0.59914	0.242986	0.000179934	0.00344418	ENSG00000149571	KIRREL3	ENST00000525144	protein_coding
ENSG00000011143	992.793	-0.421689	0.149175	0.00018036	0.00344913	ENSG00000011143	MKS1	ENST00000393119	protein_coding
ENSG00000160551	1586.48	0.362374	0.123138	0.000182283	0.00348268	ENSG00000160551	TAOK1	ENST00000583121	protein_coding
ENSG00000145287	29.0092	-0.921575	0.829254	0.000182804	0.00348938	ENSG00000145287	PLAC8	ENST00000311507	protein_coding
ENSG00000185972	45.5091	0.959631	0.628809	0.000184404	0.00351666	ENSG00000185972	CCIN	ENST00000335119	protein_coding
ENSG00000180488	882.156	-0.384997	0.13325	0.000186072	0.00353902	ENSG00000180488	MIGA1	ENST00000370791	protein_coding
ENSG00000178252	6981.68	0.277765	0.0880629	0.000186092	0.00353902	ENSG00000178252	WDR6	ENST00000395474	protein_coding
ENSG00000166250	6753.91	0.319734	0.105304	0.00018583	0.00353902	ENSG00000166250	CLMP	ENST00000448775	protein_coding
ENSG00000243137	537.302	-0.594232	0.24137	0.000186573	0.00354488	ENSG00000243137	PSG4	ENST00000405312	protein_coding
ENSG00000109670	1060.55	-0.385862	0.133778	0.000187958	0.00356732	ENSG00000109670	FBXW7	ENST00000393956	protein_coding
ENSG00000234146	158.442	0.621818	0.259193	0.0001881	0.00356732	ENSG00000234146	AKAP8P1	ENST00000434743	processed_pseudogene
ENSG00000067334	2370.7	-0.289237	0.0928603	0.000189124	0.00358048	ENSG00000067334	DNTTIP2	ENST00000436063	protein_coding
ENSG00000105290	2011.19	0.350934	0.118697	0.000189142	0.00358048	ENSG00000105290	APLP1	ENST00000537454	protein_coding
ENSG00000148291	604.638	0.322629	0.106723	0.000189541	0.00358473	ENSG00000148291	SURF2	ENST00000371964	protein_coding
ENSG00000134109	2348.5	-0.344148	0.115878	0.000190416	0.00359798	ENSG00000134109	EDEM1	ENST00000434243	protein_coding
ENSG00000181101	558.342	0.427748	0.153014	0.000191417	0.00361357	ENSG00000181101	ENTR1P2	ENST00000326105	processed_pseudogene
ENSG00000107937	3091.93	0.306417	0.100096	0.000192267	0.00362629	ENSG00000107937	GTPBP4	ENST00000360803	protein_coding
ENSG00000134285	2575.64	0.478162	0.177584	0.000193307	0.00364257	ENSG00000134285	FKBP11	ENST00000553027	protein_coding
ENSG00000182372	1013.99	-0.400645	0.140939	0.000195118	0.00366998	ENSG00000182372	CLN8	ENST00000524258	protein_coding
ENSG00000125741	702.222	0.366664	0.125881	0.000194992	0.00366998	ENSG00000125741	OPA3	ENST00000323060	protein_coding
ENSG00000263528	1167.55	-0.397922	0.14027	0.000202106	0.00379793	ENSG00000263528	IKBKE	ENST00000579827	protein_coding
ENSG00000213722	8892.83	0.418692	0.1498	0.000202342	0.00379839	ENSG00000213722	DDAH2	ENST00000437288	protein_coding
ENSG00000126777	25783.9	-0.243859	0.0752267	0.0002025	0.00379839	ENSG00000126777	KTN1	ENST00000557267	protein_coding
ENSG00000145431	1699.99	0.354653	0.121251	0.000204011	0.0038222	ENSG00000145431	PDGFC	ENST00000502773	protein_coding
ENSG00000246695	484.085	-0.385971	0.135052	0.00020414	0.0038222	ENSG00000246695	RASSF8-AS1	ENST00000663256	lncRNA
ENSG00000173137	975.828	0.388042	0.13614	0.000206307	0.00385926	ENSG00000173137	ADCK5	ENST00000534714	protein_coding
ENSG00000173917	1311.25	0.394127	0.138992	0.000207777	0.00388322	ENSG00000173917	HOXB2	ENST00000504772	protein_coding
ENSG00000023171	280.998	0.596923	0.247455	0.000208113	0.00388597	ENSG00000023171	GRAMD1B	ENST00000638157	protein_coding
ENSG00000099957	702.161	-0.626474	0.267164	0.000209268	0.003904	ENSG00000099957	P2RX6	ENST00000591411	protein_coding
ENSG00000060237	4770.07	0.260146	0.0819922	0.000211994	0.00395126	ENSG00000060237	WNK1	ENST00000535572	protein_coding
ENSG00000116761	339.63	-0.550084	0.219529	0.000213128	0.00396165	ENSG00000116761	CTH	ENST00000464926	protein_coding
ENSG00000125772	994.601	-0.379154	0.132628	0.000212881	0.00396165	ENSG00000125772	GPCPD1	ENST00000379019	protein_coding
ENSG00000101417	459.479	-0.387311	0.136296	0.00021295	0.00396165	ENSG00000101417	PXMP4	ENST00000409299	protein_coding
ENSG00000182749	1006.91	0.40575	0.14486	0.000215008	0.00399297	ENSG00000182749	PAQR7	ENST00000374296	protein_coding
ENSG00000076108	3482.88	-0.310456	0.103095	0.000218958	0.00406266	ENSG00000076108	BAZ2A	ENST00000379441	protein_coding
ENSG00000269099	188.276	0.644483	0.28201	0.000219396	0.00406713	ENSG00000269099	LSP1P1	ENST00000599825	processed_pseudogene
ENSG00000073050	2029.36	-0.382674	0.134723	0.000220326	0.00408069	ENSG00000073050	XRCC1	ENST00000262887	protein_coding
ENSG00000067066	5815.46	-0.316886	0.105945	0.00022132	0.00409542	ENSG00000067066	SP100	ENST00000264052	protein_coding
ENSG00000138346	99.8919	0.658513	0.292675	0.000221695	0.00409867	ENSG00000138346	DNA2	ENST00000551118	protein_coding
ENSG00000143093	2685.68	0.288884	0.0941759	0.000222632	0.0041087	ENSG00000143093	STRIP1	ENST00000369796	protein_coding
ENSG00000017260	7479.03	0.275281	0.0885367	0.000222637	0.0041087	ENSG00000017260	ATP2C1	ENST00000504381	protein_coding
ENSG00000233426	7310.49	0.329383	0.111477	0.000224627	0.00413966	ENSG00000233426	EIF3FP3	ENST00000434851	processed_pseudogene
ENSG00000213888	111.13	-0.754303	0.370296	0.000224717	0.00413966	ENSG00000213888	LINC01521	ENST00000504184	lncRNA
ENSG00000157873	3121.83	-0.354523	0.12248	0.000225215	0.00414513	ENSG00000157873	TNFRSF14	ENST00000426449	protein_coding
ENSG00000043093	682.661	0.375139	0.131753	0.000226687	0.00416477	ENSG00000043093	DCUN1D1	ENST00000292782	protein_coding
ENSG00000127324	147.103	-0.850849	0.470635	0.00022663	0.00416477	ENSG00000127324	TSPAN8	ENST00000393330	protein_coding
ENSG00000166847	2659.46	-0.305259	0.101268	0.000227223	0.00417088	ENSG00000166847	DCTN5	ENST00000300087	protein_coding
ENSG00000120949	78.5136	0.834646	0.452512	0.000228761	0.00419539	ENSG00000120949	TNFRSF8	ENST00000263932	protein_coding
ENSG00000173559	6791.32	-0.408365	0.147244	0.000230122	0.00421658	ENSG00000173559	NABP1	ENST00000491331	protein_coding
ENSG00000151892	730.219	-0.646753	0.286488	0.000231317	0.0042347	ENSG00000151892	GFRA1	ENST00000369236	protein_coding
ENSG00000123353	804.605	0.420345	0.15303	0.000231648	0.004237	ENSG00000123353	ORMDL2	ENST00000243045	protein_coding
ENSG00000162946	66.701	0.727683	0.350814	0.000234378	0.00428312	ENSG00000162946	DISC1	ENST00000317586	protein_coding
ENSG00000182993	65.9002	-0.831318	0.452584	0.000235024	0.00429112	ENSG00000182993	C12orf60	ENST00000330828	protein_coding
ENSG00000135709	2061.12	0.39302	0.140854	0.000240719	0.00439119	ENSG00000135709	KIAA0513	ENST00000566428	protein_coding
ENSG00000108469	1577.88	-0.310522	0.104185	0.000242312	0.00441635	ENSG00000108469	RECQL5	ENST00000578865	protein_coding
ENSG00000118402	305.592	0.519909	0.206144	0.000242661	0.00441879	ENSG00000118402	ELOVL4	ENST00000369816	protein_coding
ENSG00000237310	66.1334	-0.672796	0.308993	0.000243298	0.00442648	ENSG00000237310	AC008267.5	ENST00000445681	lncRNA
ENSG00000234228	165.35	0.525819	0.209786	0.000244342	0.00444154	ENSG00000234228	NCLP2	ENST00000416078	processed_pseudogene
ENSG00000213639	5143.46	0.33521	0.115102	0.000246076	0.00446566	ENSG00000213639	PPP1CB	ENST00000455580	protein_coding
ENSG00000250483	270.242	0.477861	0.183275	0.000246103	0.00446566	ENSG00000250483	PPM1AP1	ENST00000502740	processed_pseudogene
ENSG00000162746	272.965	0.453964	0.171002	0.000247929	0.00449483	ENSG00000162746	FCRLB	ENST00000367948	protein_coding
ENSG00000116883	316.199	0.486409	0.18813	0.000248621	0.00450341	ENSG00000116883	NA	NA	NA
ENSG00000112139	1776.82	0.470691	0.179948	0.000250773	0.00453687	ENSG00000112139	MDGA1	ENST00000434837	protein_coding
ENSG00000253341	14058.4	-0.352957	0.12323	0.000250909	0.00453687	ENSG00000253341	AC115837.1	ENST00000517662	processed_pseudogene
ENSG00000237506	2196.94	0.36813	0.13012	0.000251666	0.00454656	ENSG00000237506	RPSAP15	ENST00000448168	processed_pseudogene
ENSG00000116774	5769.74	0.433218	0.160967	0.000252463	0.00455697	ENSG00000116774	OLFML3	ENST00000369551	protein_coding
ENSG00000042493	5352.4	0.364541	0.128573	0.000253108	0.0045646	ENSG00000042493	CAPG	ENST00000263867	protein_coding
ENSG00000070018	1142.03	0.387383	0.139113	0.000253975	0.00457621	ENSG00000070018	LRP6	ENST00000261349	protein_coding
ENSG00000136478	1457.22	0.384772	0.138077	0.000256774	0.0046226	ENSG00000136478	TEX2	ENST00000258991	protein_coding
ENSG00000096063	984.379	0.345816	0.120404	0.000257956	0.00463982	ENSG00000096063	SRPK1	ENST00000373825	protein_coding
ENSG00000238081	227.44	-0.449476	0.169644	0.00025843	0.00464023	ENSG00000238081	AC099063.2	ENST00000446360	processed_pseudogene
ENSG00000250510	420.662	0.508596	0.201567	0.000258337	0.00464023	ENSG00000250510	GPR162	ENST00000311268	protein_coding
ENSG00000126351	3307.52	-0.2931	0.0974267	0.000259957	0.00466358	ENSG00000126351	THRA	ENST00000577288	protein_coding
ENSG00000164830	863.56	0.364192	0.128892	0.000261569	0.00468841	ENSG00000164830	OXR1	ENST00000531443	protein_coding
ENSG00000164331	1063.95	-0.305934	0.103197	0.000266058	0.00476011	ENSG00000164331	ANKRA2	ENST00000296785	protein_coding
ENSG00000139921	979.98	-0.442724	0.166833	0.000265882	0.00476011	ENSG00000139921	TMX1	ENST00000555574	protein_coding
ENSG00000130702	11022.4	0.375019	0.13413	0.000266263	0.00476011	ENSG00000130702	LAMA5	ENST00000492698	protein_coding
ENSG00000277287	108.561	-0.648062	0.2956	0.000266566	0.0047614	ENSG00000277287	AL109976.1	ENST00000621919	lncRNA
ENSG00000171365	384.537	-0.412561	0.152004	0.000267836	0.00477994	ENSG00000171365	CLCN5	ENST00000376088	protein_coding
ENSG00000204103	173.084	-0.71912	0.355568	0.000271535	0.00484175	ENSG00000204103	MAFB	ENST00000373313	protein_coding
ENSG00000174606	648.162	-0.391769	0.1423	0.000271774	0.00484182	ENSG00000174606	ANGEL2	ENST00000366962	protein_coding
ENSG00000166747	3028.08	0.298899	0.100385	0.000272197	0.00484515	ENSG00000166747	AP1G1	ENST00000299980	protein_coding
ENSG00000239305	664.249	0.383844	0.138692	0.000273876	0.00487083	ENSG00000239305	RNF103	ENST00000237455	protein_coding
ENSG00000108061	1886.74	0.332219	0.115141	0.000274805	0.00488312	ENSG00000108061	SHOC2	ENST00000369452	protein_coding
ENSG00000161677	3452.37	-0.361931	0.128598	0.000275177	0.00488552	ENSG00000161677	JOSD2	ENST00000601423	protein_coding
ENSG00000150907	266.002	-0.429229	0.16114	0.00028029	0.004972	ENSG00000150907	FOXO1	ENST00000636651	protein_coding
ENSG00000157514	1984.63	-0.549821	0.229271	0.000280574	0.00497275	ENSG00000157514	TSC22D3	ENST00000372390	protein_coding
ENSG00000118263	2034.7	0.367742	0.131618	0.000281522	0.00498527	ENSG00000118263	KLF7	ENST00000309446	protein_coding
ENSG00000185475	1344.75	-0.365582	0.130646	0.000282046	0.00499026	ENSG00000185475	TMEM179B	ENST00000532586	protein_coding
ENSG00000182272	207.955	0.716589	0.356949	0.000283264	0.00500749	ENSG00000182272	B4GALNT4	ENST00000530717	protein_coding
ENSG00000078687	441.253	0.450931	0.172664	0.000285262	0.00503848	ENSG00000078687	TNRC6C	ENST00000636222	protein_coding
ENSG00000091592	7103.65	0.496048	0.197471	0.00028645	0.00505513	ENSG00000091592	NLRP1	ENST00000345221	protein_coding
ENSG00000225169	1189.49	-0.344588	0.121292	0.000287391	0.00506305	ENSG00000225169	BRI3P1	ENST00000440440	processed_pseudogene
ENSG00000101882	938.173	-0.379297	0.137338	0.000287351	0.00506305	ENSG00000101882	NKAP	ENST00000371410	protein_coding
ENSG00000139644	31293.9	-0.253374	0.0816016	0.000288095	0.00507112	ENSG00000139644	TMBIM6	ENST00000548809	protein_coding
ENSG00000164111	79659.6	-0.184218	0.0550998	0.000292853	0.00515046	ENSG00000164111	ANXA5	ENST00000296511	protein_coding
ENSG00000099958	27.6938	0.834671	0.752457	0.000293245	0.00515295	ENSG00000099958	DERL3	ENST00000464023	protein_coding
ENSG00000189266	2248.71	-0.308131	0.105268	0.000294618	0.00517265	ENSG00000189266	PNRC2	ENST00000647887	protein_coding
ENSG00000235904	65.9889	-0.872652	0.599876	0.000295362	0.0051813	ENSG00000235904	RBMS3-AS3	ENST00000655701	lncRNA
ENSG00000180198	2265.7	0.377853	0.137147	0.000296139	0.0051905	ENSG00000180198	RCC1	ENST00000649185	protein_coding
ENSG00000100554	3963.27	-0.26082	0.0849405	0.000296815	0.00519793	ENSG00000100554	ATP6V1D	ENST00000554087	protein_coding
ENSG00000129187	6488.71	0.31531	0.10858	0.000297965	0.00521363	ENSG00000129187	DCTD	ENST00000500813	protein_coding
ENSG00000145623	3448.05	-0.411815	0.153721	0.000298532	0.0052191	ENSG00000145623	OSMR	ENST00000502536	protein_coding
ENSG00000166402	743.497	0.458193	0.177649	0.000298963	0.00522222	ENSG00000166402	TUB	ENST00000534099	protein_coding
ENSG00000260285	141.113	-0.577811	0.250594	0.000299612	0.00522911	ENSG00000260285	AL133367.1	ENST00000568177	lncRNA
ENSG00000108448	1100.24	-0.501746	0.20225	0.000300722	0.00524403	ENSG00000108448	TRIM16L	ENST00000572555	protein_coding
ENSG00000141854	122.851	0.632342	0.290844	0.000301372	0.00525092	ENSG00000141854	MISP3	ENST00000587086	protein_coding
ENSG00000145860	2037.59	0.365918	0.131835	0.000301843	0.00525467	ENSG00000145860	RNF145	ENST00000274542	protein_coding
ENSG00000219201	1164.01	0.334944	0.117583	0.000302276	0.00525775	ENSG00000219201	AC138392.1	ENST00000427577	processed_pseudogene
ENSG00000248323	146.491	-0.802995	0.456922	0.000302567	0.00525775	ENSG00000248323	LUCAT1	ENST00000650017	lncRNA
ENSG00000102879	79.6031	0.816878	0.476244	0.000302786	0.00525775	ENSG00000102879	CORO1A	ENST00000563778	protein_coding
ENSG00000167695	900.177	0.410305	0.153358	0.000304493	0.00528293	ENSG00000167695	TLCD3A	ENST00000574327	protein_coding
ENSG00000176915	4319.58	0.245832	0.078946	0.000305347	0.00529329	ENSG00000176915	ANKLE2	ENST00000357997	protein_coding
ENSG00000076864	86.5536	-0.735713	0.382679	0.000306703	0.0053087	ENSG00000076864	RAP1GAP	ENST00000374763	protein_coding
ENSG00000213606	8634.32	-0.7651	0.413479	0.000306752	0.0053087	ENSG00000213606	AKR1B10P1	ENST00000425765	processed_pseudogene
ENSG00000097033	6239.68	0.256228	0.0833068	0.000307393	0.00531085	ENSG00000097033	SH3GLB1	ENST00000370558	protein_coding
ENSG00000197063	4283.32	-0.30896	0.106106	0.000307225	0.00531085	ENSG00000197063	MAFG	ENST00000357736	protein_coding
ENSG00000139645	4930.2	-0.27198	0.0899849	0.000307905	0.00531524	ENSG00000139645	ANKRD52	ENST00000548241	protein_coding
ENSG00000186951	729.926	-0.331264	0.116235	0.000309916	0.00534546	ENSG00000186951	PPARA	ENST00000440343	protein_coding
ENSG00000244157	1128.97	0.318968	0.110761	0.000311984	0.00537664	ENSG00000244157	EIF4E2P2	ENST00000492033	processed_pseudogene
ENSG00000011332	106.13	0.814331	0.478522	0.000312266	0.00537699	ENSG00000011332	DPF1	ENST00000420980	protein_coding
ENSG00000249858	897.171	-0.272854	0.0905081	0.000312982	0.00538309	ENSG00000249858	SNX5P1	ENST00000505757	processed_pseudogene
ENSG00000173020	4759.43	0.34352	0.121978	0.000313143	0.00538309	ENSG00000173020	GRK2	ENST00000308595	protein_coding
ENSG00000077232	5855.06	0.271257	0.0899287	0.00031662	0.0054383	ENSG00000077232	DNAJC10	ENST00000650903	protein_coding
ENSG00000281649	1227.79	0.376037	0.137413	0.000317188	0.00544352	ENSG00000281649	EBLN3P	ENST00000625445	lncRNA
ENSG00000152779	21.8504	-0.848981	0.551222	0.000317903	0.00545124	ENSG00000152779	SLC16A12	ENST00000371790	protein_coding
ENSG00000119640	254.455	0.519578	0.215538	0.000324297	0.00555625	ENSG00000119640	ACYP1	ENST00000238618	protein_coding
ENSG00000170854	1190	0.340667	0.121171	0.000324908	0.00556209	ENSG00000170854	RIOX2	ENST00000333396	protein_coding
ENSG00000120253	679.104	0.33662	0.119359	0.000326188	0.00557936	ENSG00000120253	NUP43	ENST00000340413	protein_coding
ENSG00000112759	763.62	0.427242	0.163817	0.000332906	0.00568954	ENSG00000112759	SLC29A1	ENST00000427851	protein_coding
ENSG00000105552	2742.12	0.340071	0.121257	0.00033352	0.00569531	ENSG00000105552	BCAT2	ENST00000545387	protein_coding
ENSG00000063601	1137.66	0.317309	0.110832	0.000333833	0.00569591	ENSG00000063601	MTMR1	ENST00000493995	protein_coding
ENSG00000161010	1570.6	-0.362648	0.131905	0.000334804	0.00570776	ENSG00000161010	MRNIP	ENST00000522663	protein_coding
ENSG00000059691	1626.77	-0.342365	0.122401	0.000335393	0.00571307	ENSG00000059691	GATB	ENST00000263985	protein_coding
ENSG00000163071	1041.83	-0.560949	0.244221	0.000336868	0.00573345	ENSG00000163071	SPATA18	ENST00000295213	protein_coding
ENSG00000074590	1802.49	0.522068	0.218504	0.000337205	0.00573443	ENSG00000074590	NUAK1	ENST00000261402	protein_coding
ENSG00000183508	134.207	-0.64638	0.30947	0.000337741	0.0057388	ENSG00000183508	TENT5C	ENST00000369448	protein_coding
ENSG00000011009	1017.16	-0.346258	0.124402	0.000339788	0.00576882	ENSG00000011009	LYPLA2	ENST00000374514	protein_coding
ENSG00000048342	1348.1	0.330581	0.117239	0.000342753	0.00581437	ENSG00000048342	CC2D2A	ENST00000511544	protein_coding
ENSG00000157350	2424.83	0.291118	0.0994239	0.000344381	0.00583718	ENSG00000157350	ST3GAL2	ENST00000393640	protein_coding
ENSG00000214424	436.136	-0.425855	0.163926	0.000345661	0.00585405	ENSG00000214424	FAM149B1P1	ENST00000533428	processed_pseudogene
ENSG00000140939	2160.57	-0.323088	0.113953	0.00034706	0.0058729	ENSG00000140939	NOL3	ENST00000565560	protein_coding
ENSG00000159658	2833.07	-0.258978	0.0855397	0.000349181	0.00589909	ENSG00000159658	EFCAB14	ENST00000371933	protein_coding
ENSG00000204442	384.178	0.415966	0.158991	0.000348901	0.00589909	ENSG00000204442	FAM155A	ENST00000375915	protein_coding
ENSG00000162736	7639.38	-0.21081	0.0659077	0.000351151	0.00592498	ENSG00000162736	NCSTN	ENST00000294785	protein_coding
ENSG00000072133	350.383	0.486108	0.19784	0.000351289	0.00592498	ENSG00000072133	RPS6KA6	ENST00000262752	protein_coding
ENSG00000260036	87.9681	-0.623319	0.293203	0.000351854	0.00592965	ENSG00000260036	AC013355.1	ENST00000562625	processed_pseudogene
ENSG00000168259	894.277	0.352521	0.128013	0.000355305	0.00598291	ENSG00000168259	DNAJC7	ENST00000457167	protein_coding
ENSG00000148219	381.75	-0.450267	0.177768	0.000356391	0.00599629	ENSG00000148219	ASTN2	ENST00000288520	protein_coding
ENSG00000107863	4485.73	-0.283594	0.0964784	0.00035764	0.00601239	ENSG00000107863	ARHGAP21	ENST00000396432	protein_coding
ENSG00000269858	289.83	0.448766	0.177099	0.000358609	0.00602376	ENSG00000269858	EGLN2	ENST00000598654	protein_coding
ENSG00000196187	2043	-0.305621	0.10648	0.000361607	0.00606916	ENSG00000196187	TMEM63A	ENST00000366835	protein_coding
ENSG00000163625	1629.66	-0.31664	0.111652	0.000365697	0.0061328	ENSG00000163625	WDFY3	ENST00000295888	protein_coding
ENSG00000013375	2528.26	0.288681	0.0990052	0.000366814	0.00614653	ENSG00000013375	PGM3	ENST00000504780	protein_coding
ENSG00000169032	784.983	0.293884	0.101355	0.000367387	0.00615112	ENSG00000169032	MAP2K1	ENST00000307102	protein_coding
ENSG00000118785	2605.44	-0.576085	0.259344	0.000368804	0.00616981	ENSG00000118785	SPP1	ENST00000237623	protein_coding
ENSG00000131788	2564.78	0.290971	0.100181	0.000371998	0.0062182	ENSG00000131788	PIAS3	ENST00000472114	protein_coding
ENSG00000273559	1199.95	-0.303756	0.10605	0.00037481	0.00626012	ENSG00000273559	CWC25	ENST00000614790	protein_coding
ENSG00000238227	3392.67	-0.292732	0.101113	0.000376815	0.0062885	ENSG00000238227	TMEM250	ENST00000557985	protein_coding
ENSG00000164117	848.552	-0.354902	0.13016	0.000379294	0.00632474	ENSG00000164117	FBXO8	ENST00000393674	protein_coding
ENSG00000124787	349.884	0.426461	0.166401	0.000380076	0.00633266	ENSG00000124787	RPP40	ENST00000380051	protein_coding
ENSG00000103121	897.738	0.367914	0.136598	0.000382095	0.00636113	ENSG00000103121	CMC2	ENST00000219400	protein_coding
ENSG00000119630	208.248	0.778011	0.464851	0.000384631	0.00639819	ENSG00000119630	PGF	ENST00000555567	protein_coding
ENSG00000100228	320.128	0.513043	0.217637	0.000385376	0.00640539	ENSG00000100228	RAB36	ENST00000263116	protein_coding
ENSG00000284773	52.5728	-0.667199	0.338198	0.000386438	0.00641786	ENSG00000284773	AC114490.3	ENST00000417456	protein_coding
ENSG00000102554	381.094	0.573706	0.260001	0.000386753	0.00641792	ENSG00000102554	KLF5	ENST00000477333	protein_coding
ENSG00000242159	1316.7	0.2878	0.0992071	0.000387962	0.00642761	ENSG00000242159	ABCF2P1	ENST00000465687	processed_pseudogene
ENSG00000139625	2688.36	0.278334	0.0949674	0.000387923	0.00642761	ENSG00000139625	MAP3K12	ENST00000267079	protein_coding
ENSG00000116704	714.321	0.444165	0.176666	0.000389501	0.00644792	ENSG00000116704	SLC35D1	ENST00000235345	protein_coding
ENSG00000171617	1351.73	0.49572	0.207564	0.000395771	0.00654645	ENSG00000171617	ENC1	ENST00000302351	protein_coding
ENSG00000167178	151.872	0.720996	0.39648	0.000398396	0.00658457	ENSG00000167178	ISLR2	ENST00000561975	protein_coding
ENSG00000104447	403.364	-0.410861	0.159265	0.000400064	0.00660683	ENSG00000104447	TRPS1	ENST00000395715	protein_coding
ENSG00000167470	4550.27	-0.365664	0.136437	0.000403979	0.00666613	ENSG00000167470	MIDN	ENST00000586757	protein_coding
ENSG00000169814	1097.55	-0.344044	0.125971	0.00040572	0.00668951	ENSG00000169814	BTD	ENST00000427382	protein_coding
ENSG00000171606	857.181	-0.344763	0.126355	0.000406745	0.00670104	ENSG00000171606	ZNF274	ENST00000424679	protein_coding
ENSG00000149633	236.689	0.591408	0.276477	0.000407262	0.00670419	ENSG00000149633	KIAA1755	ENST00000279024	protein_coding
ENSG00000254953	481.352	0.358415	0.133022	0.000407608	0.00670451	ENSG00000254953	AP001803.1	ENST00000525668	processed_pseudogene
ENSG00000257108	118.036	-0.614618	0.29571	0.000408797	0.0067187	ENSG00000257108	NHLRC4	ENST00000424439	protein_coding
ENSG00000232794	2961.47	0.277429	0.0951098	0.00040936	0.00672259	ENSG00000232794	HNRNPDP1	ENST00000439535	processed_pseudogene
ENSG00000258805	549.725	0.369545	0.138668	0.000411234	0.00674797	ENSG00000258805	ADIPOR1P2	ENST00000554199	processed_pseudogene
ENSG00000067208	1065.68	-0.312578	0.111324	0.000413697	0.00677218	ENSG00000067208	EVI5	ENST00000370331	protein_coding
ENSG00000135972	1265.58	0.315094	0.112487	0.000413276	0.00677218	ENSG00000135972	MRPS9	ENST00000258455	protein_coding
ENSG00000167632	1670.38	-0.309616	0.109934	0.000413444	0.00677218	ENSG00000167632	TRAPPC9	ENST00000648948	protein_coding
ENSG00000167986	17201.3	0.227582	0.0737496	0.00041663	0.00680937	ENSG00000167986	DDB1	ENST00000301764	protein_coding
ENSG00000198832	6758	0.316631	0.113305	0.000416395	0.00680937	ENSG00000198832	SELENOM	ENST00000402395	protein_coding
ENSG00000236674	1601.36	0.296226	0.103913	0.0004195	0.00685083	ENSG00000236674	AL049636.1	ENST00000455736	processed_pseudogene
ENSG00000049449	8620.79	-0.3116	0.111156	0.000423218	0.00690608	ENSG00000049449	RCN1	ENST00000054950	protein_coding
ENSG00000117228	1716.09	0.482994	0.20192	0.000423611	0.00690702	ENSG00000117228	GBP1	ENST00000370473	protein_coding
ENSG00000234420	550.485	0.354691	0.131851	0.000424282	0.00691247	ENSG00000234420	ZNF37BP	ENST00000452075	transcribed_processed_pseudogene
ENSG00000130176	3115.25	0.738393	0.426456	0.000425097	0.00692026	ENSG00000130176	CNN1	ENST00000252456	protein_coding
ENSG00000138678	1275.64	-0.528964	0.232367	0.0004268	0.0069425	ENSG00000138678	GPAT3	ENST00000514309	protein_coding
ENSG00000196922	582.485	-0.32706	0.118693	0.000430525	0.00699756	ENSG00000196922	ZNF252P	ENST00000426361	transcribed_unprocessed_pseudogene
ENSG00000100379	1815.29	0.330744	0.120514	0.000432274	0.00702044	ENSG00000100379	KCTD17	ENST00000402077	protein_coding
ENSG00000280383	59.9309	-0.772072	0.480691	0.00043316	0.00702929	ENSG00000280383	Z95331.1	ENST00000623075	lncRNA
ENSG00000248161	158.643	-0.569001	0.262426	0.000433544	0.00702997	ENSG00000248161	AC098487.1	ENST00000502883	lncRNA
ENSG00000124222	4408.43	-0.227232	0.0739467	0.000436501	0.00707235	ENSG00000124222	STX16	ENST00000458280	protein_coding
ENSG00000135698	780.437	-0.394273	0.152683	0.000442473	0.00716347	ENSG00000135698	MPHOSPH6	ENST00000563100	protein_coding
ENSG00000054356	2230.06	0.416978	0.165283	0.000451355	0.00730151	ENSG00000054356	PTPRN	ENST00000409251	protein_coding
ENSG00000237263	291.526	-0.429153	0.172055	0.00045178	0.00730265	ENSG00000237263	MAPK6P3	ENST00000403865	processed_pseudogene
ENSG00000146828	2080.88	0.310985	0.111754	0.000453506	0.0073248	ENSG00000146828	SLC12A9	ENST00000461016	protein_coding
ENSG00000119326	5274.81	-0.270912	0.0932978	0.000456957	0.00737475	ENSG00000119326	CTNNAL1	ENST00000374595	protein_coding
ENSG00000113552	1802.69	-0.351812	0.13166	0.000457376	0.00737572	ENSG00000113552	GNPDA1	ENST00000513454	protein_coding
ENSG00000156269	855.446	0.296088	0.10488	0.000458041	0.00738066	ENSG00000156269	NAA11	ENST00000511542	protein_coding
ENSG00000160131	907.109	-0.305385	0.109265	0.000459057	0.00739125	ENSG00000160131	VMA21	ENST00000477649	protein_coding
ENSG00000235008	37.0495	-0.78525	0.644202	0.000461779	0.00742927	ENSG00000235008	AL023775.1	ENST00000454907	processed_pseudogene
ENSG00000261375	12.8192	-0.765059	0.681195	0.000466002	0.00749135	ENSG00000261375	AC135983.4	ENST00000564116	unprocessed_pseudogene
ENSG00000185761	815.132	0.486564	0.207522	0.000467238	0.00750535	ENSG00000185761	ADAMTSL5	ENST00000330475	protein_coding
ENSG00000110315	1574.86	-0.261503	0.0893353	0.000469339	0.00753322	ENSG00000110315	RNF141	ENST00000265981	protein_coding
ENSG00000173511	7140.25	0.317364	0.115306	0.000471304	0.00754709	ENSG00000173511	VEGFB	ENST00000309422	protein_coding
ENSG00000108468	2357.14	0.297417	0.105839	0.000471127	0.00754709	ENSG00000108468	CBX1	ENST00000393408	protein_coding
ENSG00000132475	7777.57	-0.271676	0.0939568	0.000471183	0.00754709	ENSG00000132475	H3F3B	ENST00000254810	protein_coding
ENSG00000272645	446.408	-0.417191	0.166469	0.000472059	0.00755332	ENSG00000272645	GTF2IP20	ENST00000608760	transcribed_unprocessed_pseudogene
ENSG00000205060	959.869	0.328813	0.120922	0.000474194	0.00758157	ENSG00000205060	SLC35B4	ENST00000378509	protein_coding
ENSG00000169223	11811.8	-0.275566	0.095812	0.000474965	0.00758801	ENSG00000169223	LMAN2	ENST00000303127	protein_coding
ENSG00000262903	225.759	0.421538	0.169098	0.000476101	0.00760025	ENSG00000262903	AC027796.4	ENST00000575741	lncRNA
ENSG00000204130	822.152	0.346542	0.129861	0.000480884	0.00767065	ENSG00000204130	RUFY2	ENST00000466493	protein_coding
ENSG00000055118	51.8244	0.727525	0.431796	0.000482081	0.00767961	ENSG00000055118	KCNH2	ENST00000330883	protein_coding
ENSG00000197816	45.5321	0.71348	0.412857	0.000482191	0.00767961	ENSG00000197816	CCDC180	ENST00000472746	protein_coding
ENSG00000110801	1074.58	0.400871	0.158095	0.000483561	0.00769546	ENSG00000110801	PSMD9	ENST00000541212	protein_coding
ENSG00000110871	1807.3	-0.268573	0.0928939	0.000487405	0.00775064	ENSG00000110871	COQ5	ENST00000288532	protein_coding
ENSG00000179981	2241	0.335032	0.124494	0.000491176	0.00780458	ENSG00000179981	TSHZ1	ENST00000322038	protein_coding
ENSG00000145916	1573.22	-0.308654	0.111733	0.000492907	0.00782603	ENSG00000145916	RMND5B	ENST00000313386	protein_coding
ENSG00000179271	3657.31	0.268755	0.0931987	0.000498092	0.00790226	ENSG00000179271	GADD45GIP1	ENST00000316939	protein_coding
ENSG00000164023	1543.75	0.256843	0.0879729	0.00050623	0.00802518	ENSG00000164023	SGMS2	ENST00000506462	protein_coding
ENSG00000253729	5256.53	0.338988	0.126962	0.000507384	0.00803729	ENSG00000253729	PRKDC	ENST00000314191	protein_coding
ENSG00000082898	6181.98	0.264731	0.0915904	0.000509144	0.00805277	ENSG00000082898	XPO1	ENST00000401558	protein_coding
ENSG00000185215	5965.17	-0.338866	0.12695	0.000508957	0.00805277	ENSG00000185215	TNFAIP2	ENST00000559195	protein_coding
ENSG00000253276	1984.25	-0.348567	0.131969	0.000513606	0.0081171	ENSG00000253276	CCDC71L	ENST00000523505	protein_coding
ENSG00000152348	510.443	-0.45623	0.191721	0.000516307	0.00814728	ENSG00000152348	ATG10	ENST00000355178	protein_coding
ENSG00000204842	2874.37	0.303585	0.109908	0.000516155	0.00814728	ENSG00000204842	ATXN2	ENST00000642389	protein_coding
ENSG00000243974	1711.4	-0.292078	0.104485	0.00051858	0.00817688	ENSG00000243974	VTI1BP1	ENST00000486325	processed_pseudogene
ENSG00000106367	5492	-0.238486	0.0801151	0.000520693	0.00820391	ENSG00000106367	AP1S1	ENST00000337619	protein_coding
ENSG00000147416	3340.56	-0.364677	0.140559	0.00052356	0.00823664	ENSG00000147416	ATP6V1B2	ENST00000276390	protein_coding
ENSG00000158104	91.2693	-0.742925	0.473242	0.000523571	0.00823664	ENSG00000158104	HPD	ENST00000289004	protein_coding
ENSG00000122034	3230.79	0.331413	0.123717	0.000524641	0.00824716	ENSG00000122034	GTF3A	ENST00000381140	protein_coding
ENSG00000198467	67309.8	0.29411	0.105617	0.000525751	0.0082583	ENSG00000198467	TPM2	ENST00000644325	protein_coding
ENSG00000177706	4277.68	0.457663	0.193338	0.000528379	0.00829325	ENSG00000177706	FAM20C	ENST00000313766	protein_coding
ENSG00000092969	565.72	0.639152	0.339864	0.00053586	0.00840426	ENSG00000092969	TGFB2	ENST00000366930	protein_coding
ENSG00000254332	15272.7	0.289174	0.103548	0.000537778	0.00842151	ENSG00000254332	AF201337.1	ENST00000520239	processed_pseudogene
ENSG00000111271	1152.64	-0.316505	0.116726	0.000537721	0.00842151	ENSG00000111271	ACAD10	ENST00000511915	protein_coding
ENSG00000118454	1443.28	0.279321	0.098914	0.000538201	0.00842172	ENSG00000118454	ANKRD13C	ENST00000370944	protein_coding
ENSG00000176209	634.296	-0.325379	0.121147	0.000539478	0.00843529	ENSG00000176209	SMIM19	ENST00000438528	protein_coding
ENSG00000196511	194.701	-0.440711	0.183721	0.000542008	0.00846841	ENSG00000196511	TPK1	ENST00000482940	protein_coding
ENSG00000177822	291.464	-0.542595	0.253855	0.000542874	0.00847224	ENSG00000177822	TENM3-AS1	ENST00000509012	lncRNA
ENSG00000171992	4211.12	-0.413841	0.168028	0.000543077	0.00847224	ENSG00000171992	SYNPO	ENST00000394243	protein_coding
ENSG00000130021	827.171	-0.371418	0.144852	0.000544855	0.00849355	ENSG00000130021	PUDP	ENST00000438499	protein_coding
ENSG00000285756	897.244	-0.347894	0.132771	0.000549268	0.00855585	ENSG00000285756	BX890604.2	ENST00000653447	lncRNA
ENSG00000264373	11.5309	0.739309	0.659741	0.000552455	0.008599	ENSG00000264373	AC005899.2	ENST00000584353	processed_pseudogene
ENSG00000198648	1952.21	0.372507	0.145839	0.000556211	0.00865091	ENSG00000198648	STK39	ENST00000487143	protein_coding
ENSG00000183323	252.517	-0.513987	0.233479	0.000557995	0.0086721	ENSG00000183323	CCDC125	ENST00000396496	protein_coding
ENSG00000163811	1326.02	0.327006	0.122515	0.000559687	0.00869184	ENSG00000163811	WDR43	ENST00000407426	protein_coding
ENSG00000245812	148.5	-0.517517	0.236352	0.000561248	0.00870951	ENSG00000245812	LINC02202	ENST00000517335	lncRNA
ENSG00000172819	5550.2	0.261795	0.091257	0.000562419	0.00872109	ENSG00000172819	RARG	ENST00000425354	protein_coding
ENSG00000204856	344.005	0.52756	0.244272	0.000565312	0.00875936	ENSG00000204856	FAM216A	ENST00000377673	protein_coding
ENSG00000173599	1826.75	-0.417886	0.171404	0.000565822	0.00876066	ENSG00000173599	PC	ENST00000529047	protein_coding
ENSG00000173163	1125.71	-0.302152	0.11044	0.000566689	0.00876749	ENSG00000173163	COMMD1	ENST00000472729	protein_coding
ENSG00000235674	507.042	0.533405	0.249012	0.000567832	0.00877198	ENSG00000235674	LDHAP2	ENST00000437325	processed_pseudogene
ENSG00000253293	397.272	-0.517114	0.23657	0.000567503	0.00877198	ENSG00000253293	HOXA10	ENST00000283921	protein_coding
ENSG00000168175	2143.9	0.252432	0.087102	0.000568949	0.00878264	ENSG00000168175	MAPK1IP1L	ENST00000395468	protein_coding
ENSG00000112541	410.473	0.422144	0.174065	0.000569595	0.00878602	ENSG00000112541	PDE10A	ENST00000649273	protein_coding
ENSG00000118898	1133.33	-0.756682	0.550814	0.000571585	0.00881011	ENSG00000118898	PPL	ENST00000345988	protein_coding
ENSG00000115561	2533.63	0.271976	0.0962447	0.000576709	0.00888245	ENSG00000115561	CHMP3	ENST00000263856	protein_coding
ENSG00000138709	414.097	0.317204	0.118104	0.00057764	0.00889013	ENSG00000138709	LARP1B	ENST00000326639	protein_coding
ENSG00000255248	5874.86	0.244006	0.0834641	0.000578184	0.00889185	ENSG00000255248	MIR100HG	ENST00000530955	lncRNA
ENSG00000177192	1283.95	0.366125	0.143232	0.000578748	0.00889387	ENSG00000177192	PUS1	ENST00000443358	protein_coding
ENSG00000108559	1626.52	0.28146	0.100795	0.00058056	0.00891507	ENSG00000108559	NUP88	ENST00000573169	protein_coding
ENSG00000183077	652.195	0.384221	0.153232	0.000585388	0.00898249	ENSG00000183077	AFMID	ENST00000409257	protein_coding
ENSG00000183160	5576.8	0.47077	0.205425	0.000588299	0.00902044	ENSG00000183160	TMEM119	ENST00000392806	protein_coding
ENSG00000150556	143.186	0.67813	0.39592	0.000590566	0.00904846	ENSG00000150556	LYPD6B	ENST00000473800	protein_coding
ENSG00000172115	1258.11	0.345295	0.132709	0.000591142	0.00905054	ENSG00000172115	CYCS	ENST00000305786	protein_coding
ENSG00000197324	20230.4	0.228839	0.0769918	0.000591956	0.00905627	ENSG00000197324	LRP10	ENST00000359591	protein_coding
ENSG00000042753	14011.2	-0.259024	0.0905226	0.000593059	0.0090664	ENSG00000042753	AP2S1	ENST00000352203	protein_coding
ENSG00000125124	2508.21	-0.348011	0.134244	0.00059541	0.00909558	ENSG00000125124	BBS2	ENST00000564123	protein_coding
ENSG00000074410	8247.46	0.498416	0.225155	0.00059712	0.00911494	ENSG00000074410	CA12	ENST00000178638	protein_coding
ENSG00000197442	1202.05	-0.31476	0.117479	0.000601458	0.00917436	ENSG00000197442	MAP3K5	ENST00000359015	protein_coding
ENSG00000185442	63.9205	-0.655268	0.369948	0.000601919	0.00917459	ENSG00000185442	FAM174B	ENST00000553393	protein_coding
ENSG00000172830	2047.54	0.320258	0.120258	0.000602556	0.00917749	ENSG00000172830	SSH3	ENST00000308127	protein_coding
ENSG00000151151	172.818	-0.601834	0.31308	0.000605871	0.00922067	ENSG00000151151	IPMK	ENST00000373935	protein_coding
ENSG00000267280	315.549	-0.440103	0.186727	0.000606735	0.00922067	ENSG00000267280	TBX2-AS1	ENST00000592377	lncRNA
ENSG00000235954	218.538	-0.473961	0.208705	0.000606712	0.00922067	ENSG00000235954	TTC28-AS1	ENST00000430853	lncRNA
ENSG00000134146	239.686	-0.43911	0.186547	0.000615464	0.00934643	ENSG00000134146	DPH6	ENST00000560386	protein_coding
ENSG00000126821	1055.27	0.317194	0.119052	0.000616052	0.00934845	ENSG00000126821	SGPP1	ENST00000247225	protein_coding
ENSG00000122884	6911.82	0.279269	0.100476	0.00061751	0.00936368	ENSG00000122884	P4HA1	ENST00000307116	protein_coding
ENSG00000130024	796.356	-0.382443	0.15354	0.000620763	0.00940606	ENSG00000130024	PHF10	ENST00000366780	protein_coding
ENSG00000185499	452.965	0.53182	0.252705	0.00062361	0.00944226	ENSG00000185499	MUC1	ENST00000610359	protein_coding
ENSG00000172661	3868.98	-0.235496	0.0803829	0.000625904	0.00947001	ENSG00000172661	WASHC2C	ENST00000374362	protein_coding
ENSG00000271646	95.9187	-0.645932	0.364092	0.000629208	0.00951301	ENSG00000271646	AC099343.3	ENST00000605834	lncRNA
ENSG00000221838	1604.91	0.285081	0.10355	0.000631815	0.00954542	ENSG00000221838	AP4M1	ENST00000394061	protein_coding
ENSG00000114126	1506.92	-0.266513	0.094696	0.000632778	0.00955295	ENSG00000114126	TFDP2	ENST00000489671	protein_coding
ENSG00000275183	228.857	0.462079	0.202353	0.000634396	0.00957036	ENSG00000275183	LENG9	ENST00000611161	protein_coding
ENSG00000272668	206.461	-0.544621	0.264308	0.000635264	0.00957643	ENSG00000272668	AL590560.3	ENST00000608430	lncRNA
ENSG00000146776	365.041	-0.422073	0.177181	0.000638798	0.00962265	ENSG00000146776	ATXN7L1	ENST00000419735	protein_coding
ENSG00000166016	378.847	0.447601	0.193278	0.000642103	0.00965831	ENSG00000166016	ABTB2	ENST00000435224	protein_coding
ENSG00000102543	430.829	-0.426424	0.179968	0.000641872	0.00965831	ENSG00000102543	CDADC1	ENST00000429346	protein_coding
ENSG00000001631	383.608	-0.435436	0.185882	0.00064897	0.00975447	ENSG00000001631	KRIT1	ENST00000486261	protein_coding
ENSG00000114573	3070.8	-0.297278	0.109931	0.000652208	0.00979598	ENSG00000114573	ATP6V1A	ENST00000273398	protein_coding
ENSG00000226745	10307.6	-0.331236	0.127142	0.000653397	0.00980667	ENSG00000226745	AL512599.1	ENST00000430724	processed_pseudogene
ENSG00000013523	570.224	0.353912	0.139086	0.000654044	0.00980922	ENSG00000013523	ANGEL1	ENST00000251089	protein_coding
ENSG00000149781	1182.89	-0.372296	0.149146	0.000656567	0.00983989	ENSG00000149781	FERMT3	ENST00000544997	protein_coding
ENSG00000254644	50.1172	0.636368	0.358219	0.000659488	0.00987648	ENSG00000254644	AC007751.1	ENST00000529260	processed_pseudogene
ENSG00000204314	657.583	0.370321	0.148369	0.000666266	0.00994384	ENSG00000204314	PRRT1	ENST00000467780	protein_coding
ENSG00000137575	3516.41	-0.310068	0.116599	0.000665017	0.00994384	ENSG00000137575	SDCBP	ENST00000522243	protein_coding
ENSG00000119328	466.013	-0.37942	0.153428	0.000666286	0.00994384	ENSG00000119328	ABITRAM	ENST00000322940	protein_coding
ENSG00000197702	14093.2	0.263584	0.0938791	0.000666402	0.00994384	ENSG00000197702	PARVA	ENST00000530755	protein_coding
ENSG00000271614	142.583	-0.566483	0.286568	0.000665337	0.00994384	ENSG00000271614	ATP2B1-AS1	ENST00000605386	lncRNA
